# Supplementary material for: Identification of cell surface markers and establishment of monolayer differentiation to retinal pigment epithelial cells
Source: Nat Commun. 2020 Mar 30;11:1609. doi: 10.1038/s41467-020-15326-5 (PMC7105463; doi:10.1038/s41467-020-15326-5)
Supplement: Supplementary file 2 — Supplementary Data 1 [file 41467_2020_15326_MOESM2_ESM.xlsx]

## Sheet: CD screening in Fig 1A
SUPPLEMENTARY DATA 1. Summary of results for the surface protein screen, related to Figures 1A and 1B.
	hESC		OVs
Surface Marker	% Positive hPSC	Median Flourescent Intensity hESC	% Positive OVs	Median Flourescent Intensity Ovs
CD1a	0.0208	34	0.0493	29.1
CD1b	0.002	21	0.0037	16.1
CD1d	0.008	30.1	0.0086	16.6
CD2	0.0022	20.5	0.002	17.9
CD3	0.0024	20	0.0024	15.4
CD4	0.0303	39.3	0.0024	18.2
CD4v4	0.0049	27.8	0.0032	17.9
CD5	0.0046	21.5	0.0026	17.4
CD6	0.0032	23.1	0.004	17.7
CD7	0.0406	48.9	0.012	24.9
CD8a	0.0017	20.2	0.0015	14.1
CD8b	0.0046	15.9	0.0032	12.5
CD9	0.991	1828	0.536	191
CD10	0.508	160	0.0286	16.9
CD11a	0.0123	20.2	0.0087	15.1
CD11b	0.0023	20.8	0.0015	15.4
CD11c	0.0024	20	0.0021	14.8
CD13	0.167	78.4	0.0163	18.7
CD14	0.0023	19.5	0.0017	15.1
CD15	0.0107	25.9	0.293	73.2
CD15s	0.003	22.6	0.0014	15.6
CD16	0.00072	20.5	0.0015	15.9
CD18	0.003	19.5	0.0026	13.6
CD19	0.0021	13.8	0.0011	12.5
CD20	0.0033	19.2	0.0029	14.8
CD21	0.0508	58.1	0.0134	27.2
CD22	0.00061	18.7	0.0028	13.8
CD23	0.0021	20.8	0.0017	15.4
CD24	1	52869	0.905	1664
CD25	0.0083	21.8	0.0053	16.6
CD26	0.0205	52.4	0.0198	27.5
CD27	0.0029	21.8	0.0016	16.9
CD28	0.0022	21.8	0.0024	18.2
CD29	0.879	354	0.432	135
CD30	0.948	713	0.0015	16.1
CD31	0.0033	17.9	0.0224	16.4
CD32	0.0023	15.6	0.0023	13.1
CD33	0.0039	19.5	0.0022	15.1
CD34	0.0033	22.8	0.0082	16.1
CD35	0.0056	22.1	0.0025	16.1
CD36	0.0135	21.3	0.0098	17.7
CD37	0.0016	20.5	0.0023	15.9
CD38	0.0054	22.6	0.0044	17.7
CD39	0.0053	27.5	0.034	21.8
CD40	0.373	127	0.0054	19
CD41a	0.0023	21	0.0023	17.7
CD41b	0.0032	20.8	0.0028	15.6
CD42a	0.944	467	0.294	75.2
CD42b	0.0073	18.7	0.003	14.8
CD43	0.0018	21.3	0.0142	19.5
CD44	0.845	369	0.554	213
CD45	0.0402	24.6	0.0396	21.8
CD45RA	0.0016	24.1	0.0068	19.7
CD45RB	0.032	22.3	0.0172	15.6
CD45RO	0.0023	21.3	0.0065	16.6
CD46	0.993	2895	0.906	1551
CD47	0.99	654	0.99	1802
CD48	0.0033	25.2	0.0036	18.2
CD49a	0.676	214	0.0283	27.8
CD49b	0.965	516	0.333	90.6
CD49c	0.976	647	0.347	97.9
CD49d	0.0347	53.5	0.0364	30.6
CD49e	0.882	401	0.694	277
CD50	0.947	793	0.0035	22.3
CD51/61	0.0028	29.6	0.0084	18.7
CD53	0.0047	22.3	0.0763	24.4
CD54	0.513	161	0.321	68.7
CD55	0.998	1621	0.725	296
CD56	0.529	167	0.907	1354
CD57	1	17613	0.92	1405
CD58	0.992	767	0.84	409
CD59	1	2694	0.96	3894
CD61	0.0751	54	0.0382	29.8
CD62E	0.002	22.6	0.0029	17.9
CD62L	0.009	25.2	0.0152	23.1
CD62P	0.0076	34.8	0.0038	21.5
CD63	0.843	306	0.707	305
CD64	0.0019	22.8	0.0015	16.4
CD66 (a,c,d,e)	0.171	69.8	0.0207	24.1
CD66b	0.0058	28	0.002	20.8
CD66f	0.0082	28.8	0.0032	19.2
CD69	0.0132	30.1	0.0069	22.1
CD70	0.0058	27.2	0.0064	21
CD71	0.561	183	0.536	179
CD72	0.0361	30.9	0.0778	38.7
CD73	0.0013	23.6	0.0176	23.1
CD74	0.0026	25.4	0.0021	16.4
CD75	0.015	28	0.0221	29.3
CD77	0.0273	36.6	0.0193	24.6
CD79b	0.0166	29.6	0.0222	27
CD80	0.0271	34.3	0.026	29.6
CD81	0.992	3089	0.915	2247
CD83	0.0943	39	0.0794	28.3
CD84	0.101	48.3	0.125	51.3
CD85	0.0615	41.7	0.101	50.5
CD86	0.0206	18.4	0.0192	18.4
CD87	0.008	15.9	0.0056	17.7
CD88	0.0011	10.7	0.0016	15.4
CD89	0.00027	13.1	0.0011	16.6
CD90	0.999	3570	0.857	631
CD91	0.0144	28.5	0.262	94.2
CDw93	0.006	12	0.0125	20
CD94	0.0019	8.18	0.00094	13.6
CD95	0.0072	24.1	0.0691	45.9
CD97	0.0021	14.3	0.0024	14.1
CD98	1	7799	0.949	2077
CD99	0.676	235	0.131	45.4
CD99R	0.0051	13.1	0.0064	18.4
CD100	0.472	151	0.0067	20
CD102	0.0023	10.5	0.0023	12.5
CD103	0.0025	12	0.0028	15.6
CD105	0.0069	20	0.0149	18.7
CD106	0.001	9.21	0.0031	15.1
CD107a	0.0046	7.67	0.0038	13.1
CD107b	0.0017	7.67	0.0116	19.7
CD108	0.0081	28.8	0.004	16.6
CD109	0.0018	17.4	0.0015	11
CD112	0.0021	24.6	0.0323	46.5
CD114	0.0079	12	0.0051	15.4
CD116	0.0023	11.5	0.0019	14.6
CD117	0.0082	33.2	0.0055	17.4
CD118	0.0032	14.6	0.0025	15.6
CD119	0.01	44.1	0.0233	38.7
CD120a	0.0058	14.8	0.0069	20
CD121a	0.00055	5.37	0.00081	11
CD121b	0.00092	4.6	0.00073	9.97
CD122	0.00027	5.11	0.00044	10.5
CD123	0.0022	8.69	0.0031	12.5
CD124	0	7.16	0.0015	9.97
CD126	0.00025	5.11	0.00081	9.72
CD127	0.0046	12.3	0.0048	15.4
CD128b	0.0022	7.93	0.00089	13.1
CD130	0.0076	15.9	0.0095	25.7
CD134	0.0015	10.2	0.0011	13.1
CD135	0.0023	10.2	0.0015	13.6
CD137	0.0079	9.97	0.005	13.1
CD137 Ligand	0.00088	8.44	0.00084	12.8
CD138	0.00031	7.67	0.00099	11
CD140a	0.00055	7.16	0.0074	13.3
CD140b	0.185	81.4	0.611	290
CD141	0.0024	11.3	0.0509	18.4
CD142	0.069	67.6	0.0511	31.1
CD144	0.0072	12	0.0044	15.4
CD146	0.618	192	0.603	210
CD147	100	8211	0.97	4218
CD150	0.0143	23.3	0.0233	34.3
CD151	0.782	328	0.793	418
CD152	0.0014	13.6	0.0114	25.9
CD153	0.00057	6.65	0.001	11
CD154	0.00059	6.14	0.001	11.3
CD158a	0.0031	7.41	0.00097	10.2
CD158b	0.0047	13.3	0.0022	15.4
CD161	0.00028	7.41	0.00071	10.2
CD162	0	7.16	0.00051	10.5
CD163	0.0045	20.5	0.0045	22.8
CD164	0.0576	37.4	0.4	107
CD165	0.151	91.5	0.66	233
CD166	0.872	718	0.348	88.5
CD171	0.793	317	0.178	48.6
CD172b	0.019	45.9	0.0262	47
CD177	0.0122	23.9	0.0098	14.1
CD178	0	6.65	0.00075	9.72
CD180	0	4.6	0.00092	8.69
CD181	0.0286	17.4	0.0168	17.4
CD183	0.0006	5.88	0.00095	9.72
CD184	0.0162	15.1	0.605	261
CD193	0.0033	11	0.0043	14.8
CD195	0.00056	8.44	0.0013	13.6
CD196	0.0133	13.6	0.0096	15.4
CD197	0.0119	18.2	0.0157	23.1
CD200	0.958	544	0.801	353
CD205	0.0139	33	0.0366	18.2
CD206	0.0003	6.39	0.0006	8.69
CD209	0.0012	8.44	0.0025	12.3
CD220	0.0067	30.4	0.0065	22.8
CD221	0.664	203	0.699	257
CD226	0.0047	11.5	0.0116	16.4
CD227	0.322	80.5	0.145	46.2
CD229	0.0175	15.9	0.0137	17.4
CD231	0.0014	10.2	0.0053	16.4
CD235a	0.0154	21.8	0.0156	21.8
CD243	0.0285	22.3	0.0356	28.3
CD244	0.0031	13.8	0.0048	15.6
CD255	0.0169	16.1	0.0143	17.2
CD268	0.0036	17.9	0.0045	23.6
CD271	0.42	135	0.213	42.7
CD273	0.0108	12.8	0.0076	15.9
CD274	0.0289	24.9	0.0374	29.3
CD275	0.0313	29.8	0.244	53.7
CD278	0.0086	15.4	0.0131	18.2
CD279	0.0038	16.1	0.0012	13.1
CD282	0.00086	12.3	0.0017	19.5
CD305	0.00087	10.2	0.0025	12.8
CD309	0.0495	46.7	0.0024	19
CD314	0	9.21	0	11.8
CD321	0.998	1679	0.324	99.2
CDw327	0.0018	11.5	0.00042	12
CDw328	0	8.95	0.00034	11.5
CDw329	0	9.97	0.0015	12
CD335	0.001	7.67	0.00074	10.7
CD336	0.00098	8.44	0.0011	9.97
CD337	0.00077	12.3	0.00063	12.5
CD338	0.0382	51.6	0.0014	12.5
CD304	0.994	3393	0.759	440
αβTCR	0.0023	13.6	0.0018	12
β2-microglobulin	0.906	380	0.292	72.1
BLTR-1	0.0039	15.9	0.00098	13.3
CLIP	0.00076	9.21	0.00062	11.3
CMRF-44	0	12	0.00065	23.1
CMRF-56	0	7.67	0.00064	10.7
EGF Receptor	0.0546	54.3	0.336	85.8
fMLP Receptor	0.0015	1.53	0.0024	7.93
γδTCR	0.00081	7.67	0.0017	11.5
HPC	0.00076	19	0.0116	23.6
HLA-A,B,C	0.985	804	0.558	197
HLA-A2	0.0027	12.5	0.0017	13.1
HLA-DQ	0	10.5	0.059	26.2
HLA-DR	0	10.2	0.0019	10.5
HLA-DR,DP,DQ	0.00079	8.18	0.0037	12.8
Invariant NK T	0.0026	9.21	0.0021	12.5
Disialoganglioside GD2	0.0929	25.9	0.644	350
MIC A/B	0.258	112	0.0399	36.6
NKB1	0	9.46	0.0023	10.7
SSEA-1	0.256	78.7	0.114	25.4
SSEA-4	0.949	19635	0.151	30.1
TRA-1-60	0.998	11871	0.0025	11.8
TRA-1-81	0.993	9444	0.0068	13.8
Vβ 23	0.0016	9.97	0.0015	11
Vβ 8	0.0016	8.95	0.0018	11.3
CD326	0.999	6850	0.149	60
CD49f	0.966	578	0.61	272
CD104	0.0041	23.3	0.0277	24.9
CD120b	0.0024	13.6	0.00077	11.8
CD132	0	9.46	0.0026	9.21
CD201	0.24	101	0.0451	16.6
CD210	0	7.93	0.00037	7.93
CD212	0	7.93	0.0023	8.18
CD267	0.0016	6.65	0.0015	7.67
CD294	0	8.69	0.0011	7.93
SSEA-3	0.955	728	0.00038	8.69
Cutaneous Lymph, Anf,	0.00079	7.16	0.0023	10.5
Integrin β7	0.0009	5.62	0.0018	9.72

## Sheet: CD screening in Fig 1B
	hESC		hPSC-RPE
Surface Marker	% Positive hPSC	Median Flourescent Intensity hESC	% Positive RPE	Median Flourescent Intensity Ovs
CD1a	0.0011	253	0.00013	325
CD1b	0.0016	355	0.00063	329
CD1d	0.0012	329	0.00019	345
CD2	0.0013	266	0.00047	329
CD3	0.0015	263	0.00038	325
CD4	0.0406	432	0.00033	332
CD4v4	0.0182	425	0.00076	342
CD5	0.0011	319	0.00038	345
CD6	0.00093	279	0.00025	372
CD7	0.0549	645	0.00076	355
CD8a	0.0041	292	0.00056	325
CD8b	0.00095	335	0.00039	335
CD9	0.987	61761	0.999	113464
CD10	0.982	14842	0.0195	924
CD11a	0.0065	601	0.132	1353
CD11b	0.001	302	0.00045	349
CD11c	0.0014	296	0.00057	422
CD13	0.247	1155	0.0026	365
CD14	0.0015	408	0.0064	813
CD15	0.0268	445	0.0034	577
CD15s	0.00059	279	0.00015	349
CD16	0.00087	276	0.00015	345
CD18	0.00072	266	0.00021	335
CD19	0.00033	269	0.00073	553
CD20	0.00075	269	0.00031	352
CD21	0.256	1336	0.0218	385
CD22	0.00077	286	0.00034	359
CD23	0.0006	272	0.0005	342
CD24	1	1400000	0.557	3117
CD25	0.00044	263	0.00016	349
CD26	0.0171	536	0.0394	601
CD27	0.001	272	0.00033	349
CD28	0.0008	279	0.00025	355
CD29	0.962	6731	0.895	4867
CD30	0.998	24708	0.00097	445
CD31	0.0013	276	0.00089	368
CD32	0.0015	289	0.00047	349
CD33	0.00064	279	0.00045	362
CD34	0.0046	368	0.00038	418
CD35	0.0094	282	0.00074	355
CD36	0.0016	309	0.002	368
CD37	0.00053	279	0.00027	349
CD38	0.0066	382	0.0208	388
CD39	0.0458	1034	0.0206	489
CD40	0.727	3310	0.0018	392
CD41a	0.00062	282	9.39e-05	372
CD41b	0.00045	286	0.00046	345
CD42a	0.0011	567	0.00026	365
CD42b	0.00044	269	9.14e-05	349
CD43	0.005	449	0.0353	584
CD44	0.971	14930	0.976	237727
CD45	0.0007	276	0.0068	422
CD45RA	0.0017	312	0.0759	607
CD45RB	0.00064	269	0.00058	352
CD45RO	0.00095	359	0.0017	418
CD46	0.999	72892	1	125682
CD47	0.999	18113	1	33220
CD48	0.00045	272	0.0002	355
CD49a	0.845	4653	0.293	1225
CD49b	0.986	9656	0.117	1026
CD49c	0.961	9929	0.999	21655
CD49d	0.044	669	0.0072	425
CD49e	0.948	8163	0.969	8527
CD50	0.993	25248	0.0019	462
CD51/61	0.00047	302	0.0037	385
CD53	0.00084	279	0.0034	362
CD54	0.722	3551	0.999	89262
CD55	0.997	35718	0.998	17843
CD56	0.695	3508	0.911	10927
CD57	1	233798	0.772	7388
CD58	0.999	15698	0.999	11868
CD59	1	95000	1	210157
CD61	0.0011	279	0.0055	385
CD62E	0.001	292	0.0026	382
CD62L	0.0011	479	0.0011	506
CD62P	0.00046	286	0.0002	372
CD63	0.651	2803	0.872	5106
CD64	0.00055	269	0	362
CD66 (a,c,d,e)	0.336	1260	0.164	756
CD66b	0.00065	296	0.00031	405
CD66f	0.00084	299	0.00022	378
CD69	0.00097	296	0.00033	372
CD70	0	299	0.0034	368
CD71	0.389	1716	0.606	3351
CD72	0.002	292	0.0163	465
CD73	0.0024	342	0.0261	415
CD74	0.00077	339	0.00042	405
CD75	0.0021	292	0.001	375
CD77	0.022	375	0.0011	392
CD79b	0.0026	286	0.0015	365
CD80	0.0072	362	0.638	3383
CD81	0.987	33115	0.999	193383
CD83	0.0026	711	0.003	673
CD84	0.0016	299	0.0023	721
CD85	0.0018	279	0.00011	359
CD86	0.0097	329	0.00014	322
CD87	0.00075	259	0.00064	329
CD88	0.00028	253	6.95e-05	329
CD89	0.00045	263	0.00055	332
CD90	1	336451	0.213	1140
CD91	0.0976	763	0.319	1665
CDw93	0.00088	309	0.00021	349
CD94	0.00045	259	0.00035	332
CD95	0.494	2110	0.377	1876
CD97	0.00035	289	0.00048	352
CD98	1	311545	1	136960
CD99	0.869	5984	1	67416
CD99R	0.0029	266	0.426	2196
CD100	0.713	2857	0.0024	587
CD102	0.0334	359	0.00074	335
CD103	0.00064	276	7.54e-05	342
CD105	0.0629	774	0.0016	352
CD106	0.00065	276	0.0011	342
CD107a	0.012	428	0.0072	452
CD107b	0.0113	368	0.0193	502
CD108	0.721	2934	0.0067	479
CD109	0.0549	1004	0.0013	472
CD112	0.369	1800	0.238	1916
CD114	9e-05	263	0.00015	332
CD116	0.00054	253	0.00092	339
CD117	0.0367	611	0.00046	352
CD118	0.0009	359	0.00031	345
CD119	0.962	5742	0.944	4595
CD120a	0.0033	482	0.0016	502
CD121a	0.00093	269	0.00075	339
CD121b	0.00046	276	0.00025	342
CD122	0.00036	309	8.2e-05	339
CD123	0.00084	263	0.0012	352
CD124	0.0011	342	0.00073	345
CD126	0.0073	676	0.0029	649
CD127	0.00027	256	0.00016	335
CD128b	0.0106	365	8.25e-05	335
CD130	0.0117	732	0.15	1511
CD134	0.00037	279	0.0005	375
CD135	0.0013	342	0.0554	1038
CD137	0.00029	279	0.00061	349
CD137 Ligand	0.00048	266	0.00096	342
CD138	0.0039	418	0.00069	422
CD140a	0.00047	286	0.0043	368
CD140b	0.441	1891	0.999	82248
CD141	0.0234	690	0.009	382
CD142	0.823	3383	0.718	3568
CD144	0.226	1444	0.124	1316
CD146	0.982	16074	0.98	10958
CD147	1	339845	1	236148
CD150	0.00037	269	0.00017	349
CD151	0.943	7427	0.994	12284
CD152	0.00052	296	0.0023	405
CD153	0.00087	279	0.00055	345
CD154	0.0018	279	0.00046	352
CD158a	0.00097	269	0.00084	342
CD158b	0.00048	319	0.00035	349
CD161	0.0011	279	0	355
CD162	0.00094	272	0.0215	536
CD163	0.0019	611	0.00036	683
CD164	0.334	1456	0.699	4688
CD165	0.949	4664	0.999	30426
CD166	0.971	26944	0.997	17369
CD171	0.972	8389	0.13	625
CD172b	0.00039	282	9.19e-05	368
CD177	0.0695	614	0.00046	345
CD178	0.00077	286	0.00018	375
CD180	0.00039	276	0	352
CD181	0.0073	279	0.0066	428
CD183	0.0018	269	0.0014	342
CD184	0.0017	325	0.0159	523
CD193	0.0013	332	0.00018	355
CD195	0.0331	1071	0.0283	1120
CD196	0.00094	279	0.00027	355
CD197	0.00019	269	0.00018	385
CD200	1	41994	0.385	1940
CD205	0.406	1809	0.321	1486
CD206	0.0007	282	0.00028	349
CD209	0.0044	322	0.00086	378
CD220	0.42	1930	0.791	3375
CD221	0.982	7368	0.971	5145
CD226	0.0005	286	0.00039	355
CD227	0.665	3517	0.514	2632
CD229	0.00028	279	0.00018	342
CD231	0.00056	253	0.00027	349
CD235a	0.00047	272	0.0008	349
CD243	0.0029	342	0.0641	425
CD244	0.00041	272	0.00019	352
CD255	0.0002	289	0.00039	352
CD268	0.0014	465	0.0014	563
CD271	0.972	12249	0.0225	442
CD273	0.00065	282	0.00044	365
CD274	0.00076	312	0.0054	662
CD275	0.134	997	0.211	964
CD278	0.00063	266	0.0001	345
CD279	0.0264	580	0.0034	442
CD282	0.00051	269	0.00025	342
CD305	0.001	249	8.17e-05	325
CD309	0.355	1529	0.251	1828
CD314	0.00069	253	7.94e-05	322
CD321	1	55690	0.969	6985
CDw327	0.00079	253	0.00024	322
CDw328	0.0002	253	0.00033	329
CDw329	0.0017	239	0.00086	322
CD335	0.00031	243	0.00041	319
CD336	0.00088	243	7.89e-05	319
CD337	0.0016	263	0.00016	322
CD338	0.624	2645	7.8e-05	365
CD304	1	90736	1	15241
αβTCR	0.0036	746	0.00071	428
β2-microglobulin	0.967	11178	0.998	34175
BLTR-1	0.00038	279	0.00056	332
CLIP	0.00049	302	0.00041	335
CMRF-44	0.0012	289	0.0031	526
CMRF-56	0.0014	289	0.00065	325
EGF Receptor	0.192	1086	0.626	3383
fMLP Receptor	0.0003	259	0.00026	335
γδTCR	0.0002	266	8.62e-05	329
HPC	0.126	788	0.247	1427
HLA-A,B,C	1	39782	1	118043
HLA-A2	0.00047	345	0.00033	368
HLA-DQ	0.0163	395	0.0319	704
HLA-DR	0.0352	502	0.0014	349
HLA-DR,DP,DQ	0.0015	442	0.00026	329
Invariant NK T	0.00051	259	0.00027	335
Disialoganglioside GD2	0.0145	286	0.0446	398
MIC A/B	0.933	6875	0.8	4629
NKB1	0.00068	259	0.00051	335
SSEA-1	0.299	1163	0.004	349
SSEA-4	1	407000	0.0709	529
TRA-1-60	0.991	158973	0.0091	445
TRA-1-81	0.991	155326	0.0103	523
Vβ 23	0.00049	279	8.6e-05	372
Vβ 8	0.0014	496	0.0005	342
CD326	1	227647	0.528	2697
CD49f	0.998	46069	1	55511
CD104	0.311	1529	0.997	21655
CD120b	0.0091	492	0.00063	415
CD132	0.00049	286	0.00026	388
CD201	0.815	4372	0.0305	516
CD210	0.0011	276	9.36e-05	332
CD212	0.00059	259	0.00072	342
CD267	0.00039	256	0.00027	335
CD294	0.0006	263	0.00028	342
SSEA-3	0.924	11633	0.0048	445
Cutaneous Lymph, Anf,	0.00063	259	0.00056	329
Integrin β7	0.00094	259	0.00039	342
