# Supplementary material for: Identification of cell surface markers and establishment of monolayer differentiation to retinal pigment epithelial cells
Source: Nat Commun. 2020 Mar 30;11:1609. doi: 10.1038/s41467-020-15326-5 (PMC7105463; doi:10.1038/s41467-020-15326-5)
Supplement: Supplementary file 3 — Supplementary Data 2 [file 41467_2020_15326_MOESM3_ESM.xlsx]

## Sheet: Sheet1
SUPPLEMENTARY DATA 2. List and supporting information of the primary and secondary antibodies used in the study, related to Experimental Procedures.
Antibody	Species	Supplier	Catalog	Clone	Lot number	Validation	Concentration
Primary Antibodies
BV421 Anti-Human CD140b	Mouse	BD Biosciences	564124	[28D4]	9101809	Routinely tested	10 μg/mL
PE Anti-Human CD140b	Mouse	BD Biosciences	558821	[28D4]	8206673	Routinely tested	10 μg/mL
BB515 Anti-Human CD56	Mouse	BD Biosciences	564489	[B159]	71039905	Routinely tested	2.5 μg/mL
Alexa Fluor 647 Anti-Human TRA-1-60	Mouse	BD Biosciences	560850	[TRA-1-60]	8304981	Routinely tested	0.6 μg/mL
BV421 Anti-Human CD184	Mouse	BD Biosciences	562448	[12G5]	7089985	Routinely tested	2.5 μg/mL
BV421 Anti-Human Disialoganglioside GD2	Mouse	BD Biosciences	564223	[14.G2a]	7304606	Routinely tested	2.5 μg/mL
PECy7 Anti-Human CD184	Mouse	BD Biosciences	560669	[12G5]	3263711	Routinely tested	2.5 μg/mL
BV605 Anti-Human Disialoganglioside GD2	Mouse	BD Biosciences	744071	US 5,994,515, U.Penn	9176103	Routinely tested	2.5 μg/mL
BV605 Anti-Human CD104	Rat	BD Biosciences	744152	[439-9B]	9130799	Routinely tested	2 μg/mL
Anti-human PAX6	Rabbit	Biolegend	901301	Poly19013	B277104	Frozen human iPSC derived neural rosettes	1 to 400
Anti-human NANOG	Rabbit	ReproCell	RCAB003P	polyclonal	20100613	H1 human ES cells	1 to 200
Anti-human Bestrophin 1 (BEST-1)	Mouse	Millipore	MAB5466		2594367	Human RPE-J cells	1 to 100 (cells) 1 to 200 (tissue)
Anti-human Microphthalmia-Associated Transcription Factor (MITF)	Mouse	Abcam	ab3201	[D5]	GR206974-1	501 Mel cells Melanoma	1 to 200
Anti-human Zonula occludens-1 (ZO-1)	Rabbit	Invitrogen	40-2200	polyclonal	1574917A	MDCK-II, Caco-2, Rat-1 and NRK-52E cells	1 to 100
Anti-human CRALBP	Mouse	Abcam	ab15051	[B2]	GR40055-3	hESC-RPE monolayers	1 to 250
Anti-human PDGFRB (CD140b, purified)	Mouse	BD Biosciences	558820	[28D4]	6327620	Routinely tested	1 to 100
Anti-human CD56 (purified)	Mouse	BD Biosciences	555513	[B159]	6343925	Routinely tested	1 to 100
Anti-human CXCR4 (CD184)	Goat	Abcam	ab1670	polyclonal	GR3173339-9	Mouse spleen cells	1 to 300
Anti-human Ganglioside GD2	Mouse	Santa Cruz Biotechnology	sc-53831	[14G2a]	L1317	Human neuroectodermal tumor cells	1 to 100
Anti-human Nuclear mitotic apparatus protein (NuMA)	Rabbit	Abcam	ab84680	polyclonal	GR47277-15	Human Carcinoma and Melanoma	1 to 200
Anti-human CD140b/PDGFRB (958)	Rabbit	Santa Cruz Biotechnology	sc-432	polyclonal	B1315	Normal mouse intestine and NIH/3T3 fibroblasts	1 to 100
Anti-human CD56/NCAM1	Mouse	Santa Cruz Biotechnology	sc-7326	[123C3]	L2016	IMR-32 cells and human upper stomach tissue	1 to 100
Secondary Antibodies
Anti-mouse IgG (H+L) Alexa Fluor 488	Donkey	Thermo Fisher Scientific	A21202		1975519	MDCK, HeLa and MCF-7 cells	1 to 1000
Anti-mouse IgG (H+L) Alexa Fluor 555	Donkey	Thermo Fisher Scientific	A31570		1905844	MDCK, HeLa and MCF-7 cells	1 to 1000
Anti-mouse IgG (H+L) Alexa Fluor 647	Donkey	Thermo Fisher Scientific	A31571		1757130	MDCK, HeLa and MCF-7 cells	1 to 200
Anti-rabbit IgG (H+L) Alexa Fluor 555	Donkey	Thermo Fisher Scientific	A31572		2017396	MDCK, HeLa and MCF-7 cells	1 to 200
Anti-rabbit IgG (H+L) Alexa Fluor 647	Donkey	Thermo Fisher Scientific	A31573		1903516	MDCK, HeLa and MCF-7 cells	1 to 1000
Anti-mouse IgG1 Alexa Fluor 568	Goat	Thermo Fisher Scientific	A21124		1845045	HeLa cells	1 to 1000
Anti-mouse IgG2a Alexa Fluor 488	Goat	Thermo Fisher Scientific	A21131		1964395	HeLa cells	1 to 1000
Dyes
Hoechst 33342		Invitrogen	H3570		1923575		1 to 1000
Rhodamine phalloidin		Biotium	00027		14R0616		1 to 1000
