# Supplementary material for: Identification of cell surface markers and establishment of monolayer differentiation to retinal pigment epithelial cells
Source: Nat Commun. 2020 Mar 30;11:1609. doi: 10.1038/s41467-020-15326-5 (PMC7105463; doi:10.1038/s41467-020-15326-5)
Supplement: Supplementary file 6 — Source Data [file 41467_2020_15326_MOESM6_ESM.xlsx]

## Sheet: Figure 1A
	hESC		OVs
Surface Marker	% Positive hPSC	Median Flourescent Intensity hESC	% Positive OVs	Median Flourescent Intensity Ovs
CD1a	0.0208	34	0.0493	29.1
CD1b	0.002	21	0.0037	16.1
CD1d	0.008	30.1	0.0086	16.6
CD2	0.0022	20.5	0.002	17.9
CD3	0.0024	20	0.0024	15.4
CD4	0.0303	39.3	0.0024	18.2
CD4v4	0.0049	27.8	0.0032	17.9
CD5	0.0046	21.5	0.0026	17.4
CD6	0.0032	23.1	0.004	17.7
CD7	0.0406	48.9	0.012	24.9
CD8a	0.0017	20.2	0.0015	14.1
CD8b	0.0046	15.9	0.0032	12.5
CD9	0.991	1828	0.536	191
CD10	0.508	160	0.0286	16.9
CD11a	0.0123	20.2	0.0087	15.1
CD11b	0.0023	20.8	0.0015	15.4
CD11c	0.0024	20	0.0021	14.8
CD13	0.167	78.4	0.0163	18.7
CD14	0.0023	19.5	0.0017	15.1
CD15	0.0107	25.9	0.293	73.2
CD15s	0.003	22.6	0.0014	15.6
CD16	0.00072	20.5	0.0015	15.9
CD18	0.003	19.5	0.0026	13.6
CD19	0.0021	13.8	0.0011	12.5
CD20	0.0033	19.2	0.0029	14.8
CD21	0.0508	58.1	0.0134	27.2
CD22	0.00061	18.7	0.0028	13.8
CD23	0.0021	20.8	0.0017	15.4
CD24	1	52869	0.905	1664
CD25	0.0083	21.8	0.0053	16.6
CD26	0.0205	52.4	0.0198	27.5
CD27	0.0029	21.8	0.0016	16.9
CD28	0.0022	21.8	0.0024	18.2
CD29	0.879	354	0.432	135
CD30	0.948	713	0.0015	16.1
CD31	0.0033	17.9	0.0224	16.4
CD32	0.0023	15.6	0.0023	13.1
CD33	0.0039	19.5	0.0022	15.1
CD34	0.0033	22.8	0.0082	16.1
CD35	0.0056	22.1	0.0025	16.1
CD36	0.0135	21.3	0.0098	17.7
CD37	0.0016	20.5	0.0023	15.9
CD38	0.0054	22.6	0.0044	17.7
CD39	0.0053	27.5	0.034	21.8
CD40	0.373	127	0.0054	19
CD41a	0.0023	21	0.0023	17.7
CD41b	0.0032	20.8	0.0028	15.6
CD42a	0.944	467	0.294	75.2
CD42b	0.0073	18.7	0.003	14.8
CD43	0.0018	21.3	0.0142	19.5
CD44	0.845	369	0.554	213
CD45	0.0402	24.6	0.0396	21.8
CD45RA	0.0016	24.1	0.0068	19.7
CD45RB	0.032	22.3	0.0172	15.6
CD45RO	0.0023	21.3	0.0065	16.6
CD46	0.993	2895	0.906	1551
CD47	0.99	654	0.99	1802
CD48	0.0033	25.2	0.0036	18.2
CD49a	0.676	214	0.0283	27.8
CD49b	0.965	516	0.333	90.6
CD49c	0.976	647	0.347	97.9
CD49d	0.0347	53.5	0.0364	30.6
CD49e	0.882	401	0.694	277
CD50	0.947	793	0.0035	22.3
CD51/61	0.0028	29.6	0.0084	18.7
CD53	0.0047	22.3	0.0763	24.4
CD54	0.513	161	0.321	68.7
CD55	0.998	1621	0.725	296
CD56	0.529	167	0.907	1354
CD57	1	17613	0.92	1405
CD58	0.992	767	0.84	409
CD59	1	2694	0.96	3894
CD61	0.0751	54	0.0382	29.8
CD62E	0.002	22.6	0.0029	17.9
CD62L	0.009	25.2	0.0152	23.1
CD62P	0.0076	34.8	0.0038	21.5
CD63	0.843	306	0.707	305
CD64	0.0019	22.8	0.0015	16.4
CD66 (a,c,d,e)	0.171	69.8	0.0207	24.1
CD66b	0.0058	28	0.002	20.8
CD66f	0.0082	28.8	0.0032	19.2
CD69	0.0132	30.1	0.0069	22.1
CD70	0.0058	27.2	0.0064	21
CD71	0.561	183	0.536	179
CD72	0.0361	30.9	0.0778	38.7
CD73	0.0013	23.6	0.0176	23.1
CD74	0.0026	25.4	0.0021	16.4
CD75	0.015	28	0.0221	29.3
CD77	0.0273	36.6	0.0193	24.6
CD79b	0.0166	29.6	0.0222	27
CD80	0.0271	34.3	0.026	29.6
CD81	0.992	3089	0.915	2247
CD83	0.0943	39	0.0794	28.3
CD84	0.101	48.3	0.125	51.3
CD85	0.0615	41.7	0.101	50.5
CD86	0.0206	18.4	0.0192	18.4
CD87	0.008	15.9	0.0056	17.7
CD88	0.0011	10.7	0.0016	15.4
CD89	0.00027	13.1	0.0011	16.6
CD90	0.999	3570	0.857	631
CD91	0.0144	28.5	0.262	94.2
CDw93	0.006	12	0.0125	20
CD94	0.0019	8.18	0.00094	13.6
CD95	0.0072	24.1	0.0691	45.9
CD97	0.0021	14.3	0.0024	14.1
CD98	1	7799	0.949	2077
CD99	0.676	235	0.131	45.4
CD99R	0.0051	13.1	0.0064	18.4
CD100	0.472	151	0.0067	20
CD102	0.0023	10.5	0.0023	12.5
CD103	0.0025	12	0.0028	15.6
CD105	0.0069	20	0.0149	18.7
CD106	0.001	9.21	0.0031	15.1
CD107a	0.0046	7.67	0.0038	13.1
CD107b	0.0017	7.67	0.0116	19.7
CD108	0.0081	28.8	0.004	16.6
CD109	0.0018	17.4	0.0015	11
CD112	0.0021	24.6	0.0323	46.5
CD114	0.0079	12	0.0051	15.4
CD116	0.0023	11.5	0.0019	14.6
CD117	0.0082	33.2	0.0055	17.4
CD118	0.0032	14.6	0.0025	15.6
CD119	0.01	44.1	0.0233	38.7
CD120a	0.0058	14.8	0.0069	20
CD121a	0.00055	5.37	0.00081	11
CD121b	0.00092	4.6	0.00073	9.97
CD122	0.00027	5.11	0.00044	10.5
CD123	0.0022	8.69	0.0031	12.5
CD124	0	7.16	0.0015	9.97
CD126	0.00025	5.11	0.00081	9.72
CD127	0.0046	12.3	0.0048	15.4
CD128b	0.0022	7.93	0.00089	13.1
CD130	0.0076	15.9	0.0095	25.7
CD134	0.0015	10.2	0.0011	13.1
CD135	0.0023	10.2	0.0015	13.6
CD137	0.0079	9.97	0.005	13.1
CD137 Ligand	0.00088	8.44	0.00084	12.8
CD138	0.00031	7.67	0.00099	11
CD140a	0.00055	7.16	0.0074	13.3
CD140b	0.185	81.4	0.611	290
CD141	0.0024	11.3	0.0509	18.4
CD142	0.069	67.6	0.0511	31.1
CD144	0.0072	12	0.0044	15.4
CD146	0.618	192	0.603	210
CD147	100	8211	0.97	4218
CD150	0.0143	23.3	0.0233	34.3
CD151	0.782	328	0.793	418
CD152	0.0014	13.6	0.0114	25.9
CD153	0.00057	6.65	0.001	11
CD154	0.00059	6.14	0.001	11.3
CD158a	0.0031	7.41	0.00097	10.2
CD158b	0.0047	13.3	0.0022	15.4
CD161	0.00028	7.41	0.00071	10.2
CD162	0	7.16	0.00051	10.5
CD163	0.0045	20.5	0.0045	22.8
CD164	0.0576	37.4	0.4	107
CD165	0.151	91.5	0.66	233
CD166	0.872	718	0.348	88.5
CD171	0.793	317	0.178	48.6
CD172b	0.019	45.9	0.0262	47
CD177	0.0122	23.9	0.0098	14.1
CD178	0	6.65	0.00075	9.72
CD180	0	4.6	0.00092	8.69
CD181	0.0286	17.4	0.0168	17.4
CD183	0.0006	5.88	0.00095	9.72
CD184	0.0162	15.1	0.605	261
CD193	0.0033	11	0.0043	14.8
CD195	0.00056	8.44	0.0013	13.6
CD196	0.0133	13.6	0.0096	15.4
CD197	0.0119	18.2	0.0157	23.1
CD200	0.958	544	0.801	353
CD205	0.0139	33	0.0366	18.2
CD206	0.0003	6.39	0.0006	8.69
CD209	0.0012	8.44	0.0025	12.3
CD220	0.0067	30.4	0.0065	22.8
CD221	0.664	203	0.699	257
CD226	0.0047	11.5	0.0116	16.4
CD227	0.322	80.5	0.145	46.2
CD229	0.0175	15.9	0.0137	17.4
CD231	0.0014	10.2	0.0053	16.4
CD235a	0.0154	21.8	0.0156	21.8
CD243	0.0285	22.3	0.0356	28.3
CD244	0.0031	13.8	0.0048	15.6
CD255	0.0169	16.1	0.0143	17.2
CD268	0.0036	17.9	0.0045	23.6
CD271	0.42	135	0.213	42.7
CD273	0.0108	12.8	0.0076	15.9
CD274	0.0289	24.9	0.0374	29.3
CD275	0.0313	29.8	0.244	53.7
CD278	0.0086	15.4	0.0131	18.2
CD279	0.0038	16.1	0.0012	13.1
CD282	0.00086	12.3	0.0017	19.5
CD305	0.00087	10.2	0.0025	12.8
CD309	0.0495	46.7	0.0024	19
CD314	0	9.21	0	11.8
CD321	0.998	1679	0.324	99.2
CDw327	0.0018	11.5	0.00042	12
CDw328	0	8.95	0.00034	11.5
CDw329	0	9.97	0.0015	12
CD335	0.001	7.67	0.00074	10.7
CD336	0.00098	8.44	0.0011	9.97
CD337	0.00077	12.3	0.00063	12.5
CD338	0.0382	51.6	0.0014	12.5
CD304	0.994	3393	0.759	440
αβTCR	0.0023	13.6	0.0018	12
β2-microglobulin	0.906	380	0.292	72.1
BLTR-1	0.0039	15.9	0.00098	13.3
CLIP	0.00076	9.21	0.00062	11.3
CMRF-44	0	12	0.00065	23.1
CMRF-56	0	7.67	0.00064	10.7
EGF Receptor	0.0546	54.3	0.336	85.8
fMLP Receptor	0.0015	1.53	0.0024	7.93
γδTCR	0.00081	7.67	0.0017	11.5
HPC	0.00076	19	0.0116	23.6
HLA-A,B,C	0.985	804	0.558	197
HLA-A2	0.0027	12.5	0.0017	13.1
HLA-DQ	0	10.5	0.059	26.2
HLA-DR	0	10.2	0.0019	10.5
HLA-DR,DP,DQ	0.00079	8.18	0.0037	12.8
Invariant NK T	0.0026	9.21	0.0021	12.5
Disialoganglioside GD2	0.0929	25.9	0.644	350
MIC A/B	0.258	112	0.0399	36.6
NKB1	0	9.46	0.0023	10.7
SSEA-1	0.256	78.7	0.114	25.4
SSEA-4	0.949	19635	0.151	30.1
TRA-1-60	0.998	11871	0.0025	11.8
TRA-1-81	0.993	9444	0.0068	13.8
Vβ 23	0.0016	9.97	0.0015	11
Vβ 8	0.0016	8.95	0.0018	11.3
CD326	0.999	6850	0.149	60
CD49f	0.966	578	0.61	272
CD104	0.0041	23.3	0.0277	24.9
CD120b	0.0024	13.6	0.00077	11.8
CD132	0	9.46	0.0026	9.21
CD201	0.24	101	0.0451	16.6
CD210	0	7.93	0.00037	7.93
CD212	0	7.93	0.0023	8.18
CD267	0.0016	6.65	0.0015	7.67
CD294	0	8.69	0.0011	7.93
SSEA-3	0.955	728	0.00038	8.69
Cutaneous Lymph, Anf,	0.00079	7.16	0.0023	10.5
Integrin β7	0.0009	5.62	0.0018	9.72

## Sheet: Figure 1B
	hESC		hPSC-RPE
Surface Marker	% Positive hPSC	Median Flourescent Intensity hESC	% Positive RPE	Median Flourescent Intensity Ovs
CD1a	0.0011	253	0.00013	325
CD1b	0.0016	355	0.00063	329
CD1d	0.0012	329	0.00019	345
CD2	0.0013	266	0.00047	329
CD3	0.0015	263	0.00038	325
CD4	0.0406	432	0.00033	332
CD4v4	0.0182	425	0.00076	342
CD5	0.0011	319	0.00038	345
CD6	0.00093	279	0.00025	372
CD7	0.0549	645	0.00076	355
CD8a	0.0041	292	0.00056	325
CD8b	0.00095	335	0.00039	335
CD9	0.987	61761	0.999	113464
CD10	0.982	14842	0.0195	924
CD11a	0.0065	601	0.132	1353
CD11b	0.001	302	0.00045	349
CD11c	0.0014	296	0.00057	422
CD13	0.247	1155	0.0026	365
CD14	0.0015	408	0.0064	813
CD15	0.0268	445	0.0034	577
CD15s	0.00059	279	0.00015	349
CD16	0.00087	276	0.00015	345
CD18	0.00072	266	0.00021	335
CD19	0.00033	269	0.00073	553
CD20	0.00075	269	0.00031	352
CD21	0.256	1336	0.0218	385
CD22	0.00077	286	0.00034	359
CD23	0.0006	272	0.0005	342
CD24	1	1400000	0.557	3117
CD25	0.00044	263	0.00016	349
CD26	0.0171	536	0.0394	601
CD27	0.001	272	0.00033	349
CD28	0.0008	279	0.00025	355
CD29	0.962	6731	0.895	4867
CD30	0.998	24708	0.00097	445
CD31	0.0013	276	0.00089	368
CD32	0.0015	289	0.00047	349
CD33	0.00064	279	0.00045	362
CD34	0.0046	368	0.00038	418
CD35	0.0094	282	0.00074	355
CD36	0.0016	309	0.002	368
CD37	0.00053	279	0.00027	349
CD38	0.0066	382	0.0208	388
CD39	0.0458	1034	0.0206	489
CD40	0.727	3310	0.0018	392
CD41a	0.00062	282	9.39e-05	372
CD41b	0.00045	286	0.00046	345
CD42a	0.0011	567	0.00026	365
CD42b	0.00044	269	9.14e-05	349
CD43	0.005	449	0.0353	584
CD44	0.971	14930	0.976	237727
CD45	0.0007	276	0.0068	422
CD45RA	0.0017	312	0.0759	607
CD45RB	0.00064	269	0.00058	352
CD45RO	0.00095	359	0.0017	418
CD46	0.999	72892	1	125682
CD47	0.999	18113	1	33220
CD48	0.00045	272	0.0002	355
CD49a	0.845	4653	0.293	1225
CD49b	0.986	9656	0.117	1026
CD49c	0.961	9929	0.999	21655
CD49d	0.044	669	0.0072	425
CD49e	0.948	8163	0.969	8527
CD50	0.993	25248	0.0019	462
CD51/61	0.00047	302	0.0037	385
CD53	0.00084	279	0.0034	362
CD54	0.722	3551	0.999	89262
CD55	0.997	35718	0.998	17843
CD56	0.695	3508	0.911	10927
CD57	1	233798	0.772	7388
CD58	0.999	15698	0.999	11868
CD59	1	95000	1	210157
CD61	0.0011	279	0.0055	385
CD62E	0.001	292	0.0026	382
CD62L	0.0011	479	0.0011	506
CD62P	0.00046	286	0.0002	372
CD63	0.651	2803	0.872	5106
CD64	0.00055	269	0	362
CD66 (a,c,d,e)	0.336	1260	0.164	756
CD66b	0.00065	296	0.00031	405
CD66f	0.00084	299	0.00022	378
CD69	0.00097	296	0.00033	372
CD70	0	299	0.0034	368
CD71	0.389	1716	0.606	3351
CD72	0.002	292	0.0163	465
CD73	0.0024	342	0.0261	415
CD74	0.00077	339	0.00042	405
CD75	0.0021	292	0.001	375
CD77	0.022	375	0.0011	392
CD79b	0.0026	286	0.0015	365
CD80	0.0072	362	0.638	3383
CD81	0.987	33115	0.999	193383
CD83	0.0026	711	0.003	673
CD84	0.0016	299	0.0023	721
CD85	0.0018	279	0.00011	359
CD86	0.0097	329	0.00014	322
CD87	0.00075	259	0.00064	329
CD88	0.00028	253	6.95e-05	329
CD89	0.00045	263	0.00055	332
CD90	1	336451	0.213	1140
CD91	0.0976	763	0.319	1665
CDw93	0.00088	309	0.00021	349
CD94	0.00045	259	0.00035	332
CD95	0.494	2110	0.377	1876
CD97	0.00035	289	0.00048	352
CD98	1	311545	1	136960
CD99	0.869	5984	1	67416
CD99R	0.0029	266	0.426	2196
CD100	0.713	2857	0.0024	587
CD102	0.0334	359	0.00074	335
CD103	0.00064	276	7.54e-05	342
CD105	0.0629	774	0.0016	352
CD106	0.00065	276	0.0011	342
CD107a	0.012	428	0.0072	452
CD107b	0.0113	368	0.0193	502
CD108	0.721	2934	0.0067	479
CD109	0.0549	1004	0.0013	472
CD112	0.369	1800	0.238	1916
CD114	9e-05	263	0.00015	332
CD116	0.00054	253	0.00092	339
CD117	0.0367	611	0.00046	352
CD118	0.0009	359	0.00031	345
CD119	0.962	5742	0.944	4595
CD120a	0.0033	482	0.0016	502
CD121a	0.00093	269	0.00075	339
CD121b	0.00046	276	0.00025	342
CD122	0.00036	309	8.2e-05	339
CD123	0.00084	263	0.0012	352
CD124	0.0011	342	0.00073	345
CD126	0.0073	676	0.0029	649
CD127	0.00027	256	0.00016	335
CD128b	0.0106	365	8.25e-05	335
CD130	0.0117	732	0.15	1511
CD134	0.00037	279	0.0005	375
CD135	0.0013	342	0.0554	1038
CD137	0.00029	279	0.00061	349
CD137 Ligand	0.00048	266	0.00096	342
CD138	0.0039	418	0.00069	422
CD140a	0.00047	286	0.0043	368
CD140b	0.441	1891	0.999	82248
CD141	0.0234	690	0.009	382
CD142	0.823	3383	0.718	3568
CD144	0.226	1444	0.124	1316
CD146	0.982	16074	0.98	10958
CD147	1	339845	1	236148
CD150	0.00037	269	0.00017	349
CD151	0.943	7427	0.994	12284
CD152	0.00052	296	0.0023	405
CD153	0.00087	279	0.00055	345
CD154	0.0018	279	0.00046	352
CD158a	0.00097	269	0.00084	342
CD158b	0.00048	319	0.00035	349
CD161	0.0011	279	0	355
CD162	0.00094	272	0.0215	536
CD163	0.0019	611	0.00036	683
CD164	0.334	1456	0.699	4688
CD165	0.949	4664	0.999	30426
CD166	0.971	26944	0.997	17369
CD171	0.972	8389	0.13	625
CD172b	0.00039	282	9.19e-05	368
CD177	0.0695	614	0.00046	345
CD178	0.00077	286	0.00018	375
CD180	0.00039	276	0	352
CD181	0.0073	279	0.0066	428
CD183	0.0018	269	0.0014	342
CD184	0.0017	325	0.0159	523
CD193	0.0013	332	0.00018	355
CD195	0.0331	1071	0.0283	1120
CD196	0.00094	279	0.00027	355
CD197	0.00019	269	0.00018	385
CD200	1	41994	0.385	1940
CD205	0.406	1809	0.321	1486
CD206	0.0007	282	0.00028	349
CD209	0.0044	322	0.00086	378
CD220	0.42	1930	0.791	3375
CD221	0.982	7368	0.971	5145
CD226	0.0005	286	0.00039	355
CD227	0.665	3517	0.514	2632
CD229	0.00028	279	0.00018	342
CD231	0.00056	253	0.00027	349
CD235a	0.00047	272	0.0008	349
CD243	0.0029	342	0.0641	425
CD244	0.00041	272	0.00019	352
CD255	0.0002	289	0.00039	352
CD268	0.0014	465	0.0014	563
CD271	0.972	12249	0.0225	442
CD273	0.00065	282	0.00044	365
CD274	0.00076	312	0.0054	662
CD275	0.134	997	0.211	964
CD278	0.00063	266	0.0001	345
CD279	0.0264	580	0.0034	442
CD282	0.00051	269	0.00025	342
CD305	0.001	249	8.17e-05	325
CD309	0.355	1529	0.251	1828
CD314	0.00069	253	7.94e-05	322
CD321	1	55690	0.969	6985
CDw327	0.00079	253	0.00024	322
CDw328	0.0002	253	0.00033	329
CDw329	0.0017	239	0.00086	322
CD335	0.00031	243	0.00041	319
CD336	0.00088	243	7.89e-05	319
CD337	0.0016	263	0.00016	322
CD338	0.624	2645	7.8e-05	365
CD304	1	90736	1	15241
αβTCR	0.0036	746	0.00071	428
β2-microglobulin	0.967	11178	0.998	34175
BLTR-1	0.00038	279	0.00056	332
CLIP	0.00049	302	0.00041	335
CMRF-44	0.0012	289	0.0031	526
CMRF-56	0.0014	289	0.00065	325
EGF Receptor	0.192	1086	0.626	3383
fMLP Receptor	0.0003	259	0.00026	335
γδTCR	0.0002	266	8.62e-05	329
HPC	0.126	788	0.247	1427
HLA-A,B,C	1	39782	1	118043
HLA-A2	0.00047	345	0.00033	368
HLA-DQ	0.0163	395	0.0319	704
HLA-DR	0.0352	502	0.0014	349
HLA-DR,DP,DQ	0.0015	442	0.00026	329
Invariant NK T	0.00051	259	0.00027	335
Disialoganglioside GD2	0.0145	286	0.0446	398
MIC A/B	0.933	6875	0.8	4629
NKB1	0.00068	259	0.00051	335
SSEA-1	0.299	1163	0.004	349
SSEA-4	1	407000	0.0709	529
TRA-1-60	0.991	158973	0.0091	445
TRA-1-81	0.991	155326	0.0103	523
Vβ 23	0.00049	279	8.6e-05	372
Vβ 8	0.0014	496	0.0005	342
CD326	1	227647	0.528	2697
CD49f	0.998	46069	1	55511
CD104	0.311	1529	0.997	21655
CD120b	0.0091	492	0.00063	415
CD132	0.00049	286	0.00026	388
CD201	0.815	4372	0.0305	516
CD210	0.0011	276	9.36e-05	332
CD212	0.00059	259	0.00072	342
CD267	0.00039	256	0.00027	335
CD294	0.0006	263	0.00028	342
SSEA-3	0.924	11633	0.0048	445
Cutaneous Lymph, Anf,	0.00063	259	0.00056	329
Integrin β7	0.00094	259	0.00039	342

## Sheet: Figure 1G
CD140b positive_20x_1						CD140b Negative_20x_1
	_1	_2	_3	_4			_1	_2	_3	_4
Nuclei	54	76	89	77		Nuclei	61	48	70	67
BEST-1	50	66	77	64		BEST-1	8	3	8	7
Pigmented	41	60	64	55		Pigmented	1	1	2	2
CD140b	53	75	82	73		CD140b	8	4	1	5
Co-stain BEST-1+CD140b	50	66	77	64		Co-stain BEST-1+CD140b	8	0	1	3
%Pigmented Total	74.3243					%Pigmented Total	2.43902
%BEST-1 Total	86.8243					%BEST-1 Total	10.5691
%CD140b Total	95.6081					%CD140b Total	7.31707
%Co-stain Total	86.8243					%Co-stain Total	4.87805
	_1	_2	_3	_4			_1	_2	_3	_4
%Pigmented Total	75.9259	78.9474	71.9101	71.4286		%Pigmented Total	1.63934	2.08333	2.85714	2.98507
%BEST-1 Total	92.5926	86.8421	86.5169	83.1169		%BEST-1 Total	13.1148	6.25	11.4286	10.4478
%CD140b Total	98.1481	98.6842	92.1348	94.8052		%CD140b Total	13.1148	8.33333	1.42857	7.46269
%Co-stain Total	92.5926	86.8421	86.5169	83.1169		%Co-stain Total	13.1148	0	1.42857	4.47761

## Sheet: Figure 2C
	CELL COUNTS
	MONOLAYER LN111 Differentiation					MONOLAYER LN521 Differentiation
		Total # of cells	Mean	STDev			Total # of cells	Mean	STDev
	HS980 P15_week1	1050000	1150000	217945		HS980 P15_week1	1500000	1.77333e+06	240069
	HS980 P16_week1	1400000				HS980 P16_week1	1950000
	HS980 P18_week1	1000000				HS980 P18_week1	1870000
	HS980 P15_week2	2800000	2.66667e+06	115470		HS980 P15_week2	2000000	1910000	155885
	HS980 P16_week2	2600000				HS980 P16_week2	1730000
	HS980 P18_week2	2600000				HS980 P18_week2	2000000
	HS980 P15_week3	3000000	2.73333e+06	305505		HS980 P15_week3	1900000	1800000	173205
	HS980 P16_week3	2800000				HS980 P16_week3	1600000
	HS980 P18_week3	2400000				HS980 P18_week3	1900000
	HS980 P15_week4	3000000	2.93333e+06	57735		HS980 P15_week4	2900000	2.73333e+06	152753
	HS980 P16_week4	2900000				HS980 P16_week4	2600000
	HS980 P18_week4	2900000				HS980 P18_week4	2700000
	HS980 P15_week7	2400000	2.33333e+06	57735		HS980 P15_week7	2500000	2.43333e+06	115470
	HS980 P16_week7	2300000				HS980 P16_week7	2500000
	HS980 P18_week7	2300000				HS980 P18_week7	2300000
FLOW CYTOMETRY DATA
	GroupID	Cells/Single Cells/Live/APC-TRA160 R660-A+ | Freq, of Parent	Mean_TRA160	STDEV_TRA160	Cells/Single Cells/Live/BB515-CD56 B525-A+ | Freq, of Parent	Mean_CD56	STDEV_CD56	Cells/Single Cells/Live/BV421-CD140b V450-A+ | Freq, of Parent	Mean_CD140b	STDEV_CD140b	Cells/Single Cells/Live/BV605-CD24 V610-A+ | Freq, of Parent	Mean_CD24	STDEV_CD24	Cells/Single Cells/Live/hES | Freq, of Parent	Mean_hESC	SD_hESC	Cells/Single Cells/Live/RPE | Freq, of Parent	Mean_RPE	SD_RPE
hESC.fcs		0.974			0.0101			0.0111			0.999			0.963			8.02e-05
Biological Control.fcs		0.917	0.9116	0.00879204	0.0157	0.01324	0.00639828	0.0866	0.08508	0.008219	0.997	0.95	0.0263439	0.908	0.8896	0.0200325	0.0656	0.06166	0.00234265
MONO5_HS980p15 LN111_Day6.fcs	w1	0.225	0.238	0.0113578	0.74	0.782667	0.0537246	0.175	0.134333	0.0372066	1	0.999333	0.00057735	0.123	0.147333	0.0217792	0.0683	0.044	0.0214497
MONO5_HS980p15 LN521_Day7.fcs	w1	0.417	0.431	0.0332866	0.537	0.509667	0.0607975	0.104	0.0967667	0.00817333	0.999	0.998667	0.00057735	0.305	0.315	0.031225	0.0187	0.0186	0.00355106
MONO5_HS980p16 LN111_Day6.fcs	w1	0.246			0.765			0.126			0.999			0.154			0.036
MONO5_HS980p16 LN521_Day7.fcs	w1	0.407			0.44			0.0984			0.999			0.29			0.0221
MONO5_HS980p18 LN111_Day6.fcs	w1	0.243			0.843			0.102			0.999			0.165			0.0277
MONO5_HS980p18 LN521_Day7.fcs	w1	0.469			0.552			0.0879			0.998			0.35			0.015
Pool MONO5 CD24 FMO.fcs	w1	0.321			0.542			0.101			0.0476			0.223			0.0286
Pool MONO5 CD56 FMO.fcs	w1	0.295			0 %			0.0996			0.999			0.202			0.0288
Pool MONO5 CD140b FMO.fcs	w1	0.308			0.569			7.29e-05			0.999			0.23			0 %
Pool MONO5 TRA-1-60 FMO.fcs	w1	0.0011			0.57			0.105			0.999			8.99e-05			0.0442
Biological Control.fcs	w2	0.907			0.0081			0.0868			0.939			0.878			0.0598
MONO5_HS980p15 LN111_Day7_OK.fcs	w2	0.0024	0.00668333	0.00888627	0.882	0.855	0.0353412	0.487	0.436667	0.0652099	0.855	0.728667	0.123597	0.00012	0.00458667	0.00746108	0.682	0.426667	0.225658
MONO5_HS980p15 LN521_Day6.fcs	w2	0.00094	0.00271333	0.00244306	0.645	0.583	0.0566304	0.321	0.269	0.0455741	0.943	0.937667	0.00550757	0.0004	0.00190667	0.00217489	0.18	0.151667	0.0249466
MONO5_HS980p16 LN111_Day6.fcs	w2	0.00075			0.868			0.46			0.608			0.00044			0.344
MONO5_HS980p16 LN521_Day6.fcs	w2	0.0017			0.57			0.25			0.938			0.00092			0.142
MONO5_HS980p18 LN111_Day6.fcs	w2	0.0169			0.815			0.363			0.723			0.0132			0.254
MONO5_HS980p18 LN521_Day6.fcs	w2	0.0055			0.534			0.236			0.932			0.0044			0.133
Pool MONO5 CD24 FMO.fcs	w2	0.0045			0.725			0.347			0.0125			0.0034			0.223
Pool MONO5 CD56 FMO.fcs	w2	0.0058			9.61e-05			0.334			0.737			0.0044			0.21
Pool MONO5 CD140b FMO.fcs	w2	0.0054			0.743			0.00021			0.87			0.0046			1.38e-05
Pool MONO5 LD only.fcs	w2	0.00061			8.58e-05			0.00016			0.0422			4.29e-05			2.86e-05
Pool MONO5 TRA-1-60 FMO.fcs	w2	0.00023			0.738			0.347			0.683			1.21e-05			0.224
Biological Control.fcs	w3	0.902			0.0234			0.0972			0.937			0.869			0.0617
MONO5_HS980p15 LN111_Day6.fcs	w3	0.008	0.00656667	0.00461988	0.948	0.927667	0.0234592	0.508	0.512	0.0411461	0.791	0.702	0.0797559	0.00033	0.00296333	0.00411062	0.741	0.534667	0.184148
MONO5_HS980p15 LN521_Day6.fcs	w3	0.0078	0.0226	0.015435	0.882	0.835333	0.0414045	0.428	0.447	0.028688	0.963	0.932	0.0274044	0.0068	0.0206667	0.0142117	0.217	0.247667	0.0423596
MONO5_HS980p16 LN111_Day6.fcs	w3	0.0014			0.933			0.555			0.678			0.00086			0.476
MONO5_HS980p16 LN521_Day6.fcs	w3	0.0214			0.821			0.48			0.911			0.02			0.296
MONO5_HS980p18 LN111_Day6.fcs	w3	0.0103			0.902			0.473			0.637			0.0077			0.387
MONO5_HS980p18 LN521_Day6.fcs	w3	0.0386			0.803			0.433			0.922			0.0352			0.23
Pool MONO5 CD24 FMO.fcs	w3	0.011			0.874			0.482			0.01			0.009			0.377
Pool MONO5 CD56 FMO.fcs	w3	0.0127			0.00011			0.481			0.731			0.0103			0.373
Pool MONO5 CD140b FMO.fcs	w3	0.0126			0.99			0.42			0.968			0.0046			0.103
Pool MONO5 LD only.fcs	w3	0.00066			5.61e-05			0.00021			0.0492			0 %			2.8e-05
Pool MONO5 TRA-1-60 FMO.fcs	w3	0.00015			0.877			0.477			0.65			1.18e-05			0.369
Biological Control.fcs	w4	0.908			0.0093			0.0776			0.936			0.879			0.06
MONO5_HS980p15 LN111_Day6.fcs	w4	0.00058	0.00139667	0.00174477	0.962	0.922667	0.03646	0.743	0.763	0.0454313	0.389	0.348	0.0387427	2.59e-05	0.0007186	0.00119633	0.739	0.722	0.051643
MONO5_HS980p15 LN521_Day6.fcs	w4	9.65e-05	0.0052655	0.00447676	0.961	0.870333	0.0791539	0.738	0.754333	0.0505206	0.661	0.564667	0.0884892	1.38e-05	0.00397127	0.00348836	0.606	0.637667	0.0673375
MONO5_HS980p16 LN111_Day6.fcs	w4	0.00021			0.916			0.815			0.312			2.99e-05			0.763
MONO5_HS980p16 LN521_Day6.fcs	w4	0.0079			0.835			0.811			0.487			0.0066			0.715
MONO5_HS980p18 LN111_Day6.fcs	w4	0.0034			0.89			0.731			0.343			0.0021			0.664
MONO5_HS980p18 LN521_Day6.fcs	w4	0.0078			0.815			0.714			0.546			0.0053			0.592
Pool MONO5 CD24 FMO.fcs	w4	0.0026			0.813			0.728			0.0059			0.0018			0.636
Pool MONO5 CD56 FMO.fcs	w4	0.003			0.00025			0.744			0.453			0.0022			0.648
Pool MONO5 CD140b FMO.fcs	w4	0.0029			0.998			0.381			0.966			0.00063			0.0574
Pool MONO5 LD only.fcs	w4	0.00059			0.00027			0.0003			0.0718			0 %			5.73e-05
Biological Control.fcs	w7	0.924			0.0097			0.0772			0.941			0.914			0.0612
MONO5_HS980p15 LN111_Day6.fcs	w7	0.00022	0.000341467	0.000334757	0.949	0.846	0.0996845	0.933	0.944	0.00984886	0.468	0.383667	0.0835125	0 %	0.00027	0	0.753	0.853	0.0866256
MONO5_HS980p15 LN521_Day6.fcs	w7	0.00073	0.00287667	0.00284229	0.797	0.810333	0.0166533	0.888	0.878333	0.0185023	0.393	0.426	0.0308058	0.00059	0.00236333	0.00248214	0.835	0.808333	0.0340343
MONO5_HS980p16 LN111_Day6.fcs	w7	8.44e-05			0.839			0.947			0.382			0 %			0.905
MONO5_HS980p16 LN521_Day6.fcs	w7	0.0061			0.829			0.89			0.454			0.0052			0.82
MONO5_HS980p18 LN111_Day6.fcs	w7	0.00072			0.75			0.952			0.301			0.00027			0.901
MONO5_HS980p18 LN521_Day6.fcs	w7	0.0018			0.805			0.857			0.431			0.0013			0.77
Pool MONO5 CD24 FMO.fcs	w7	0.0029			0.812			0.901			0.0069			0.0027			0.831
Pool MONO5 CD56 FMO.fcs	w7	0.0033			0.0002			0.904			0.447			0.0028			0.833
Pool MONO5 CD140b FMO.fcs	w7	0.0039			0.998			0.796			0.988			0.00076			0.198
Pool MONO5 LD only.fcs	w7	0.00053			0.00022			0.0005			0.209			1.47e-05			0.00012
Pool MONO5 TRA-1-60 FMO.fcs	w7	0.00011			0.825			0.9			0.439			2.63e-05			0.827

## Sheet: Figure 2D
Sample Name	Detector Name	Ct value
HS980 p.11	GAPDH	21.9475
RPE (old protocol)	GAPDH	23.1329
W1 111 p15	GAPDH	20.7519
W1 111 p16	GAPDH	20.5003
W1 111 p18	GAPDH	21.4655
W1 521 p15	GAPDH	21.3294
W1 521 p16	GAPDH	20.8112
W1 521 p18	GAPDH	20.4677
W1 EB p15	GAPDH	21.8828
W1 EB p16	GAPDH	22.7293
W1 EB p18	GAPDH	22.0644
W2 111 p15	GAPDH	20.2454
W2 111 p16	GAPDH	20.3162
W2 111 p18	GAPDH	20.4136
W2 521 p15	GAPDH	20.8359
W2 521 p16	GAPDH	22.4295
W2 521 p18	GAPDH	20.7258
W2 EB p15	GAPDH	20.5624
W2 EB p16	GAPDH	20.6493
W2 EB p18	GAPDH	20.3752
W3 111 p15	GAPDH	19.8303
W3 111 p16	GAPDH	19.781
W3 111 p18	GAPDH	20.124
W3 521 p15	GAPDH	20.6475
W3 521 p16	GAPDH	21.4526
W3 521 p18	GAPDH	20.6477
W3 EB p15	GAPDH	20.8035
W3 EB p16	GAPDH	20.4402
W3 EB p18	GAPDH	20.5938
W4 111 p15	GAPDH	19.7893
W4 111 p16	GAPDH	20.052
W4 111 p18	GAPDH	19.8494
W4 521 p15	GAPDH	19.9914
W4 521 p16	GAPDH	20.7695
W4 521 p18	GAPDH	21.9366
W4 EB p15	GAPDH	21.8711
W4 EB p16	GAPDH	21.3693
W4 EB p18	GAPDH	21.9499
W7 111 p15	GAPDH	22.9749
W7 111 p16	GAPDH	20.8716
W7 111 p18	GAPDH	20.973
W7 521 p15	GAPDH	20.3012
W7 521 p16	GAPDH	20.5061
W7 521 p18	GAPDH	20.1567
W7 EB p15	GAPDH	22.1233
W7 EB p16	GAPDH	22.2824
W7 EB p18	GAPDH	21.644
Sample Name	Detector Name	Ct value	DCt value						DDCt value	Fold Change
HS980 p.11	POU5F1	20.6599	-1.28756						0	1
RPE (old protocol)	POU5F1	31.9777	8.84483						10.1324	0.000890938
W1 111 p15	POU5F1	26.7977	6.04575						7.33331	0.00620089
W1 111 p16	POU5F1	26.2411	5.74083						7.02838	0.0076603
W1 111 p18	POU5F1	24.8757	3.41025						4.6978	0.0385319
W1 521 p15	POU5F1	26.2703	4.94089						6.22845	0.0133368
W1 521 p16	POU5F1	26.3653	5.55402						6.84158	0.00871925
W1 521 p18	POU5F1	25.1563	4.68858						5.97613	0.0158856
W1 EB p15	POU5F1	25.9901	4.10723						5.39479	0.0237688
W1 EB p16	POU5F1	26.1552	3.42592						4.71348	0.0381155
W1 EB p18	POU5F1	26.4039	4.33947						5.62702	0.0202347
W2 111 p15	POU5F1	27.1049	6.85944						8.14699	0.00352785
W2 111 p16	POU5F1	28.1573	7.84108						9.12864	0.00178652
W2 111 p18	POU5F1	23.5438	3.13024						4.41779	0.0467855
W2 521 p15	POU5F1	28.5857	7.74981						9.03736	0.00190319
W2 521 p16	POU5F1	29.9549	7.52539						8.81295	0.00222351
W2 521 p18	POU5F1	28.3026	7.57676						8.86432	0.00214573
W2 EB p15	POU5F1	29.7029	9.14047						10.428	0.000725855
W2 EB p16	POU5F1	29.8985	9.2492						10.5368	0.000673161
W2 EB p18	POU5F1	27.038	6.66281						7.95037	0.00404296
W3 111 p15	POU5F1	26.5633	6.73298						8.02053	0.00385105
W3 111 p16	POU5F1	26.716	6.93501						8.22256	0.00334782
W3 111 p18	POU5F1	24.1235	3.99951						5.28707	0.0256114
W3 521 p15	POU5F1	25.6395	4.99197						6.27953	0.0128728
W3 521 p16	POU5F1	23.5108	2.05819						3.34575	0.0983623
W3 521 p18	POU5F1	22.7098	2.06207						3.34963	0.0980983
W3 EB p15	POU5F1	28.882	8.07852						9.36608	0.0015154
W3 EB p16	POU5F1	28.6446	8.20444						9.49199	0.00138875
W3 EB p18	POU5F1	24.9514	4.35758						5.64513	0.0199823
W4 111 p15	POU5F1	28.0836	8.29427						9.58183	0.00130491
W4 111 p16	POU5F1	28.9561	8.90413						10.1917	0.000855057
W4 111 p18	POU5F1	24.1619	4.31249						5.60005	0.0206167
W4 521 p15	POU5F1	25.6453	5.65393						6.94149	0.00813588
W4 521 p16	POU5F1	28.0106	7.24107						8.52862	0.00270787
W4 521 p18	POU5F1	25.9769	4.04027						5.32783	0.024898
W4 EB p15	POU5F1	28.3392	6.4681						7.75565	0.00462717
W4 EB p16	POU5F1	27.8894	6.52015						7.8077	0.0044632
W4 EB p18	POU5F1	27.9563	6.00637						7.29392	0.0063725
W7 111 p15	POU5F1	31.5156	8.5407						9.82825	0.00110002
W7 111 p16	POU5F1	30.3511	9.47945						10.767	0.000573864
W7 111 p18	POU5F1	29.8351	8.86208						10.1496	0.00088035
W7 521 p15	POU5F1	28.7209	8.41975						9.70731	0.00119621
W7 521 p16	POU5F1	26.9612	6.45512						7.74268	0.00466898
W7 521 p18	POU5F1	23.0377	2.881						4.16856	0.0556082
W7 EB p15	POU5F1	26.9515	4.82825						6.11581	0.0144197
W7 EB p16	POU5F1	26.9414	4.65907						5.94663	0.0162139
W7 EB p18	POU5F1	26.7459	5.10192						6.38948	0.0119282
Sample Name	Detector Name	Ct value	DCt value						DDCt value	Fold Change
HS980 p.11	Nanog	24.3787	2.43122						0	1
RPE (old protocol)	Nanog	34.0191	10.8862						8.455	0.00284965
W1 111 p15	Nanog	29.882	9.13011						6.69889	0.00962569
W1 111 p16	Nanog	29.5391	9.03883						6.60762	0.0102544
W1 111 p18	Nanog	27.9164	6.45094						4.01972	0.0616515
W1 521 p15	Nanog	30.143	8.81364						6.38243	0.0119867
W1 521 p16	Nanog	30.0558	9.2446						6.81339	0.00889132
W1 521 p18	Nanog	28.1884	7.72063						5.28941	0.0255699
W1 EB p15	Nanog	29.92	8.0372						5.60598	0.020532
W1 EB p16	Nanog	29.6284	6.8991						4.46788	0.0451891
W1 EB p18	Nanog	29.9976	7.9332						5.50199	0.0220667
W2 111 p15	Nanog	29.7584	9.51295						7.08173	0.00738222
W2 111 p16	Nanog	30.731	10.4148						7.98358	0.00395095
W2 111 p18	Nanog	26.4183	6.00467						3.57346	0.0840004
W2 521 p15	Nanog	30.9573	10.1214						7.69023	0.00484185
W2 521 p16	Nanog	32.3019	9.87241						7.4412	0.00575409
W2 521 p18	Nanog	31.0274	10.3016						7.87041	0.00427338
W2 EB p15	Nanog	32.8018	12.2394						9.80819	0.00111543
W2 EB p16	Nanog	31.9404	11.2911						8.85986	0.00215237
W2 EB p18	Nanog	29.3555	8.98032						6.5491	0.0106788
W3 111 p15	Nanog	29.0217	9.19145						6.76023	0.00922503
W3 111 p16	Nanog	29.2158	9.43478						7.00356	0.00779322
W3 111 p18	Nanog	26.6392	6.5152						4.08398	0.0589655
W3 521 p15	Nanog	28.273	7.62552						5.1943	0.0273124
W3 521 p16	Nanog	26.2969	4.84427						2.41305	0.187758
W3 521 p18	Nanog	25.2317	4.584						2.15279	0.224878
W3 EB p15	Nanog	31.5528	10.7493						8.31813	0.00313324
W3 EB p16	Nanog	31.5901	11.1499						8.71872	0.00237358
W3 EB p18	Nanog	27.4661	6.87229						4.44108	0.0460366
W4 111 p15	Nanog	30.3287	10.5394						8.10822	0.00362394
W4 111 p16	Nanog	31.4946	11.4426						9.01139	0.00193777
W4 111 p18	Nanog	26.671	6.82158						4.39036	0.0476837
W4 521 p15	Nanog	28.5236	8.5322						6.10099	0.0145687
W4 521 p16	Nanog	30.7932	10.0237						7.59251	0.00518114
W4 521 p18	Nanog	28.6372	6.7006						4.26939	0.0518545
W4 EB p15	Nanog	30.3002	8.42912						5.9979	0.0156477
W4 EB p16	Nanog	30.0857	8.71645						6.28523	0.012822
W4 EB p18	Nanog	30.727	8.7771						6.34589	0.0122941
W7 111 p15	Nanog	35.1314	12.1565						9.7253	0.00118139
W7 111 p16	Nanog	32.8991	12.0275						9.59625	0.00129193
W7 111 p18	Nanog	32.8211	11.8481						9.41688	0.00146297
W7 521 p15	Nanog	33.4338	13.1326						10.7014	0.000600557
W7 521 p16	Nanog	29.4474	8.94127						6.51005	0.0109718
W7 521 p18	Nanog	25.7217	5.56502						3.13381	0.113928
W7 EB p15	Nanog	29.4405	7.31721						4.88599	0.0338197
W7 EB p16	Nanog	28.9564	6.67401						4.2428	0.0528191
W7 EB p18	Nanog	30.6524	9.00838						6.57716	0.0104731
Sample Name	Detector Name	Ct value	DCt value						DDCt value	Fold Change
HS980 p.11	Best1	33.654	11.7065						0	1
RPE (old protocol)	Best1	22.108	-1.02494						-12.7314	6800.48
W1 111 p15	Best1	35.2998	14.5479						2.8414	0.139525
W1 111 p16	Best1	34.9604	14.4602						2.75368	0.148272
W1 111 p18	Best1	35.9393	14.4738						2.7673	0.146879
W1 521 p15	Best1	35.7991	14.4697						2.76327	0.14729
W1 521 p16	Best1	36.5789	15.7676						4.06115	0.0599063
W1 521 p18	Best1	35.6333	15.1656						3.45909	0.0909308
W1 EB p15	Best1	34.874	12.9912						1.2847	0.410457
W1 EB p16	Best1	35.0845	12.3552						0.648674	0.637866
W1 EB p18	Best1	34.2129	12.1484						0.441967	0.73613
W2 111 p15	Best1	31.3428	11.0974						-0.609097	1.5253
W2 111 p16	Best1	31.3054	10.9892						-0.717331	1.64414
W2 111 p18	Best1	31.77	11.3564						-0.350079	1.27463
W2 521 p15	Best1	33.1204	12.2845						0.577976	0.669903
W2 521 p16	Best1	34.7344	12.3048						0.598352	0.660508
W2 521 p18	Best1	33.4851	12.7593						1.05281	0.482029
W2 EB p15	Best1	33.1942	12.6318						0.925287	0.526576
W2 EB p16	Best1	33.1487	12.4994						0.792871	0.577194
W2 EB p18	Best1	32.792	12.4167						0.710255	0.611212
W3 111 p15	Best1	29.065	9.23469						-2.4718	5.54734
W3 111 p16	Best1	28.4508	8.66974						-3.03674	8.20633
W3 111 p18	Best1	29.0652	8.9412						-2.76528	6.7988
W3 521 p15	Best1	31.5606	10.9131						-0.793427	1.73319
W3 521 p16	Best1	32.9072	11.4546						-0.251911	1.19078
W3 521 p18	Best1	31.725	11.0773						-0.629215	1.54672
W3 EB p15	Best1	30.9083	10.1048						-1.60168	3.03495
W3 EB p16	Best1	30.6221	10.1819						-1.52457	2.87701
W3 EB p18	Best1	31.0018	10.4079						-1.29857	2.45985
W4 111 p15	Best1	26.3464	6.55706						-5.14942	35.4919
W4 111 p16	Best1	26.4176	6.36565						-5.34083	40.5275
W4 111 p18	Best1	25.6267	5.77728						-5.9292	60.9351
W4 521 p15	Best1	29.7791	9.78769						-1.91879	3.78107
W4 521 p16	Best1	29.8234	9.05388						-2.6526	6.28798
W4 521 p18	Best1	30.7455	8.80887						-2.89761	7.45192
W4 EB p15	Best1	30.1146	8.24352						-3.46296	11.027
W4 EB p16	Best1	29.5923	8.22301						-3.48347	11.1849
W4 EB p18	Best1	29.9214	7.97148						-3.73501	13.3152
W7 111 p15	Best1	25.6924	2.71747						-8.98902	508.117
W7 111 p16	Best1	23.9737	3.10208						-8.6044	389.209
W7 111 p18	Best1	23.9484	2.97535						-8.73113	424.944
W7 521 p15	Best1	23.4989	3.19771						-8.50877	364.247
W7 521 p16	Best1	23.2889	2.78284						-8.92365	485.607
W7 521 p18	Best1	23.092	2.93533						-8.77115	436.897
W7 EB p15	Best1	28.3183	6.19499						-5.51149	45.6166
W7 EB p16	Best1	28.6584	6.376						-5.33048	40.2378
W7 EB p18	Best1	28.0654	6.4214						-5.28508	38.9914
Sample Name	Detector Name	Ct value
HS980 p.11	GAPDH	17.9307
RPE (old protocol)	GAPDH	20.408
w1 EB p18	GAPDH	21.2884
w1 EB p16	GAPDH	23.1204
w1 EB p15	GAPDH	21.9665
w1 Mono 521 p18	GAPDH	20.7597
w1 Mono 521 p16	GAPDH	21.3383
w1 Mono 521 p15	GAPDH	21.5923
w1 Mono 111 p18	GAPDH	21.7594
w1 Mono 111 p16	GAPDH	21.4902
w1 Mono 111 p15	GAPDH	22.5864
w2 EB p18	GAPDH	19.5141
w2 EB p16	GAPDH	19.8292
w2 EB p15	GAPDH	19.8336
w2 Mono 521 p18	GAPDH	20.6305
w2 Mono 521 p16	GAPDH	22.4157
w2 Mono 521 p15	GAPDH	20.8332
w2 Mono 111 p18	GAPDH	20.3398
w2 Mono 111 p16	GAPDH	19.6654
w2 Mono 111 p15	GAPDH	21.1578
w3 EB p18	GAPDH	19.7808
w3 EB p16	GAPDH	19.5124
w3 EB p15	GAPDH	19.5507
w3 Mono 521 p18	GAPDH	19.8186
w3 Mono 521 p16	GAPDH	20.9571
w3 Mono 521 p15	GAPDH	20.0947
w3 Mono 111 p18	GAPDH	19.4766
w3 Mono 111 p16	GAPDH	20.0936
w3 Mono 111 p15	GAPDH	20.2305
w4 EB p18	GAPDH	20.4997
w4 EB p16	GAPDH	20.6185
w4 EB p15	GAPDH	20.4537
w4 Mono 521 p18	GAPDH	21.2185
w4 Mono 521 p16	GAPDH	19.8719
w4 Mono 521 p15	GAPDH	19.6412
w4 Mono 111 p18	GAPDH	19.4107
w4 Mono 111 p16	GAPDH	19.0214
w4 Mono 111 p15	GAPDH	19.9459
w7 EB p18	GAPDH	20.1813
w7 EB p16	GAPDH	20.9568
w7 EB p15	GAPDH	20.7747
w7 Mono 521 p18	GAPDH	18.8086
w7 Mono 521 p16	GAPDH	19.065
w7 Mono 521 p15	GAPDH	19.2024
w7 Mono 111 p18	GAPDH	19.7991
w7 Mono 111 p16	GAPDH	19.8127
w7 Mono 111 p15	GAPDH	22.2931
Sample Name	Detector Name	Ct value	DCt value						DDCt value	Fold Change
HS980 p.11	Mitf	31.4135	13.4828						0	1
RPE (old protocol)	Mitf	23.5622	3.1542						-10.3286	1285.95
w1 EB p18	Mitf	28.5586	7.27013						-6.21268	74.1658
w1 EB p16	Mitf	29.3844	6.26406						-7.21876	148.957
w1 EB p15	Mitf	28.9428	6.97636						-6.50645	90.9154
w1 Mono 521 p18	Mitf	30.6085	9.84886						-3.63396	12.4145
w1 Mono 521 p16	Mitf	30.7143	9.37601						-4.10681	17.2295
w1 Mono 521 p15	Mitf	30.5637	8.97142						-4.51139	22.8068
w1 Mono 111 p18	Mitf	30.476	8.71656						-4.76625	27.2136
w1 Mono 111 p16	Mitf	28.2048	6.71455						-6.76827	109.006
w1 Mono 111 p15	Mitf	27.5167	4.93023						-8.55259	375.48
w2 EB p18	Mitf	26.5377	7.02361						-6.45921	87.9864
w2 EB p16	Mitf	26.6268	6.7976						-6.68521	102.908
w2 EB p15	Mitf	26.9638	7.1302						-6.35262	81.7199
w2 Mono 521 p18	Mitf	26.4412	5.81069						-7.67213	203.958
w2 Mono 521 p16	Mitf	27.4374	5.02172						-8.4611	352.407
w2 Mono 521 p15	Mitf	25.4506	4.61733						-8.86548	466.419
w2 Mono 111 p18	Mitf	23.4876	3.14781						-10.335	1291.66
w2 Mono 111 p16	Mitf	22.921	3.25564						-10.2272	1198.64
w2 Mono 111 p15	Mitf	23.2897	2.13189						-11.3509	2611.98
w3 EB p18	Mitf	26.6612	6.8804						-6.60242	97.1685
w3 EB p16	Mitf	27.723	8.21064						-5.27217	38.644
w3 EB p15	Mitf	27.2722	7.72147						-5.76135	54.2424
w3 Mono 521 p18	Mitf	23.5147	3.69601						-9.7868	883.326
w3 Mono 521 p16	Mitf	24.4112	3.45411						-10.0287	1044.58
w3 Mono 521 p15	Mitf	24.0691	3.97443						-9.50839	728.3
w3 Mono 111 p18	Mitf	23.2322	3.75559						-9.72723	847.593
w3 Mono 111 p16	Mitf	22.1014	2.00787						-11.4749	2846.44
w3 Mono 111 p15	Mitf	22.6384	2.4079						-11.0749	2157.16
w4 EB p18	Mitf	26.659	6.15924						-7.32358	160.183
w4 EB p16	Mitf	28.8795	8.26099						-5.22183	37.3187
w4 EB p15	Mitf	28.7181	8.2644						-5.21842	37.2306
w4 Mono 521 p18	Mitf	23.8321	2.61362						-10.8692	1870.49
w4 Mono 521 p16	Mitf	22.406	2.53411						-10.9487	1976.47
w4 Mono 521 p15	Mitf	22.9495	3.30831						-10.1745	1155.66
w4 Mono 111 p18	Mitf	22.0593	2.64865						-10.8342	1825.62
w4 Mono 111 p16	Mitf	21.8187	2.79727						-10.6855	1646.91
w4 Mono 111 p15	Mitf	21.7748	1.82887						-11.6539	3222.45
w7 EB p18	Mitf	27.4468	7.26553						-6.21729	74.403
w7 EB p16	Mitf	27.127	6.17028						-7.31254	158.962
w7 EB p15	Mitf	27.2352	6.46051						-7.02231	129.994
w7 Mono 521 p18	Mitf	21.8524	3.04379						-10.439	1388.23
w7 Mono 521 p16	Mitf	21.8489	2.7839						-10.6989	1662.24
w7 Mono 521 p15	Mitf	22.1842	2.98178						-10.501	1449.2
w7 Mono 111 p18	Mitf	22.6299	2.83073						-10.6521	1609.16
w7 Mono 111 p16	Mitf	22.4371	2.6244						-10.8584	1856.56
w7 Mono 111 p15	Mitf	24.6573	2.36413						-11.1187	2223.6
Sample Name	Detector Name	Ct value	DCt value						DDCt value	Fold Change
HS980 p.11	Tyr	50	32.0693						0	1
RPE (old protocol)	Tyr	24.4431	4.03509						-28.0342	2.7488e+08
w1 EB p18	Tyr	39.3067	18.0183						-14.0511	16974.3
w1 EB p16	Tyr	40.1226	17.0022						-15.0671	34328.1
w1 EB p15	Tyr	39.9488	17.9823						-14.087	17402.4
w1 Mono 521 p18	Tyr	50	29.2403						-2.82898	7.10571
w1 Mono 521 p16	Tyr	50	28.6617						-3.40758	10.6117
w1 Mono 521 p15	Tyr	50	28.4077						-3.66158	12.6545
w1 Mono 111 p18	Tyr	50	28.2406						-3.82874	14.2091
w1 Mono 111 p16	Tyr	37.6419	16.1517						-15.9176	61898.6
w1 Mono 111 p15	Tyr	37.9184	15.332						-16.7374	109256
w2 EB p18	Tyr	34.4741	14.96						-17.1093	141392
w2 EB p16	Tyr	34.1175	14.2883						-17.781	225226
w2 EB p15	Tyr	50	30.1664						-1.9029	3.73964
w2 Mono 521 p18	Tyr	28.9768	8.34636						-23.723	1.38459e+07
w2 Mono 521 p16	Tyr	29.8884	7.47265						-24.5967	2.53708e+07
w2 Mono 521 p15	Tyr	29.1564	8.3232						-23.7461	1.407e+07
w2 Mono 111 p18	Tyr	25.1805	4.84069						-27.2286	1.57266e+08
w2 Mono 111 p16	Tyr	24.1549	4.48955						-27.5798	2.00603e+08
w2 Mono 111 p15	Tyr	24.2036	3.04584						-29.0235	5.4568e+08
w3 EB p18	Tyr	28.2284	8.44764						-23.6217	1.29073e+07
w3 EB p16	Tyr	37.6057	18.0933						-13.976	16114.1
w3 EB p15	Tyr	30.5861	11.0354						-21.034	2.14711e+06
w3 Mono 521 p18	Tyr	24.3944	4.57577						-27.4936	1.88966e+08
w3 Mono 521 p16	Tyr	25.0043	4.04723						-28.0221	2.72576e+08
w3 Mono 521 p15	Tyr	24.8276	4.73297						-27.3364	1.69458e+08
w3 Mono 111 p18	Tyr	23.1819	3.70535						-28.364	3.45466e+08
w3 Mono 111 p16	Tyr	22.12	2.02646						-30.0429	1.10612e+09
w3 Mono 111 p15	Tyr	22.3472	2.11668						-29.9526	1.03906e+09
w4 EB p18	Tyr	27.8792	7.37943						-24.6899	2.70644e+07
w4 EB p16	Tyr	40.0384	19.4199						-12.6494	6424.59
w4 EB p15	Tyr	35.3213	14.8676						-17.2017	150738
w4 Mono 521 p18	Tyr	23.5699	2.35142						-29.7179	8.8304e+08
w4 Mono 521 p16	Tyr	22.335	2.46311						-29.6062	8.17253e+08
w4 Mono 521 p15	Tyr	23.0785	3.43732						-28.632	4.15997e+08
w4 Mono 111 p18	Tyr	21.6704	2.25968						-29.8096	9.41014e+08
w4 Mono 111 p16	Tyr	21.6402	2.61875						-29.4506	7.33676e+08
w4 Mono 111 p15	Tyr	21.3726	1.42672						-30.6426	1.67626e+09
w7 EB p18	Tyr	29.1333	8.95202						-23.1173	9.09911e+06
w7 EB p16	Tyr	30.5566	9.59986						-22.4695	5.80739e+06
w7 EB p15	Tyr	30.7209	9.94625						-22.1231	4.56781e+06
w7 Mono 521 p18	Tyr	21.0711	2.26246						-29.8069	9.39203e+08
w7 Mono 521 p16	Tyr	21.5048	2.43982						-29.6295	8.30552e+08
w7 Mono 521 p15	Tyr	21.8347	2.63223						-29.4371	7.26853e+08
w7 Mono 111 p18	Tyr	21.8497	2.05056						-30.0188	1.0878e+09
w7 Mono 111 p16	Tyr	21.988	2.17534						-29.894	9.97665e+08
w7 Mono 111 p15	Tyr	24.0264	1.73328						-30.336	1.35537e+09
Sample Name	Detector Name	Ct value	DCt value						DDCt value	Fold Change
HS980 p.11	Tbb3	26.9304	8.99968						0	1
RPE (old protocol)	Tbb3	29.1955	8.78756						-0.212116	1.15839
w1 EB p18	Tbb3	28.2838	6.99539						-2.00429	4.01191
w1 EB p16	Tbb3	28.65	5.52966						-3.47001	11.081
w1 EB p15	Tbb3	28.1887	6.22222						-2.77746	6.85642
w1 Mono 521 p18	Tbb3	27.97	7.21036						-1.78932	3.45651
w1 Mono 521 p16	Tbb3	28.0802	6.74194						-2.25774	4.78242
w1 Mono 521 p15	Tbb3	27.588	5.99573						-3.00394	8.0219
w1 Mono 111 p18	Tbb3	27.9983	6.23887						-2.76081	6.77776
w1 Mono 111 p16	Tbb3	27.1671	5.67687						-3.32281	10.0061
w1 Mono 111 p15	Tbb3	27.1221	4.53567						-4.46401	22.0699
w2 EB p18	Tbb3	24.9119	5.39781						-3.60187	12.1415
w2 EB p16	Tbb3	23.8032	3.97409						-5.02558	32.5725
w2 EB p15	Tbb3	24.1154	4.28185						-4.71782	26.3152
w2 Mono 521 p18	Tbb3	26.8044	6.17397						-2.82571	7.08961
w2 Mono 521 p16	Tbb3	27.9817	5.56598						-3.43369	10.8055
w2 Mono 521 p15	Tbb3	26.9741	6.14091						-2.85877	7.25396
w2 Mono 111 p18	Tbb3	25.7725	5.4327						-3.56697	11.8513
w2 Mono 111 p16	Tbb3	25.4289	5.76345						-3.23622	9.42324
w2 Mono 111 p15	Tbb3	25.3507	4.19287						-4.8068	27.9893
w3 EB p18	Tbb3	24.2784	4.49766						-4.50202	22.6591
w3 EB p16	Tbb3	22.9595	3.44717						-5.55251	46.9323
w3 EB p15	Tbb3	23.1789	3.62811						-5.37157	41.4003
w3 Mono 521 p18	Tbb3	26.5036	6.68494						-2.31474	4.97513
w3 Mono 521 p16	Tbb3	26.8235	5.86636						-3.13332	8.77453
w3 Mono 521 p15	Tbb3	25.7286	5.6339						-3.36578	10.3086
w3 Mono 111 p18	Tbb3	25.2316	5.75503						-3.24465	9.47842
w3 Mono 111 p16	Tbb3	24.5616	4.46799						-4.53168	23.1298
w3 Mono 111 p15	Tbb3	25.2408	5.01027						-3.98941	15.8829
w4 EB p18	Tbb3	23.9295	3.42973						-5.56995	47.503
w4 EB p16	Tbb3	22.7895	2.17105						-6.82862	113.663
w4 EB p15	Tbb3	22.6437	2.19006						-6.80962	112.176
w4 Mono 521 p18	Tbb3	26.6822	5.46374						-3.53594	11.5991
w4 Mono 521 p16	Tbb3	26.1783	6.3064						-2.69328	6.4678
w4 Mono 521 p15	Tbb3	25.7666	6.12537						-2.87431	7.33253
w4 Mono 111 p18	Tbb3	26.1286	6.71795						-2.28173	4.8626
w4 Mono 111 p16	Tbb3	24.9474	5.92604						-3.07363	8.41891
w4 Mono 111 p15	Tbb3	24.7945	4.84856						-4.15111	17.7668
w7 EB p18	Tbb3	24.3018	4.12045						-4.87923	29.4302
w7 EB p16	Tbb3	23.8109	2.85413						-6.14555	70.7938
w7 EB p15	Tbb3	23.8908	3.11612						-5.88356	59.0374
w7 Mono 521 p18	Tbb3	26.0295	7.22088						-1.7788	3.4314
w7 Mono 521 p16	Tbb3	25.9386	6.8736						-2.12608	4.3653
w7 Mono 521 p15	Tbb3	26.088	6.88561						-2.11407	4.32909
w7 Mono 111 p18	Tbb3	26.556	6.75685						-2.24283	4.73325
w7 Mono 111 p16	Tbb3	26.2622	6.44955						-2.55013	5.85685
w7 Mono 111 p15	Tbb3	27.3992	5.10608						-3.8936	14.8625

## Sheet: Figure 3C
Sample name	CD140b+	TRA-1-60+
111 pl1 1:1	0.997	0.00067
111 pl1 1:20	0.996	0.00044
111 pl1 1:50	0.996	0.0006
111 pl1 1:100	0.995	0.00074
111 pl2 1:1	0.997	0.00058
111 pl2 1:20	0.995	0.00024
111 pl2 1:50	0.996	0.00033
111 pl2 1:100	0.994	0.00043
111 pl3 1:1	0.997	0.000625
111 pl3 1:20	0.9955	0.00034
111 pl3 1:50	0.996	0.000465
111 pl3 1:100	0.9945	0.000585
521 pl1 1:1	0.994	0.00078
521 pl1 1:20	0.99	0.00024
521 pl1 1:50	0.991	0.00043
521 pl1 1:100	0.99	0.00068
521 pl2 1:1	0.995	0.00055
521 pl2 1:20	0.992	0.00021
521 pl2 1:50	0.993	0.0005
521 pl2 1:100	0.992	0.00057
521 pl3 1:1	0.9945	0.000665
521 pl3 1:20	0.991	0.000225
521 pl3 1:50	0.992	0.000465
521 pl3 1:100	0.991	0.000625

## Sheet: Figure 3D
		MONOLAYER ON LN111
		Time Point 0
		Starting # of cells	Starting Yield
	HS980 MONO LN111 P1	45000	1
	HS980 MONO LN111 P2	45000	1
	HS980 MONO LN111 P3	45000	1
		MONOLAYER ON LN111
		Time Point 1
		Total # of cells	Yield
	HS980 MONO LN111 P1	2330000	51.7778
	HS980 MONO LN111 P2	2020000	44.8889
	HS980 MONO LN111 P3	2420000	53.7778
		MONOLAYER ON LN111
		Time Point 2
		1:1		1:20		1:50		1:100
		Total # of cells	Yield	Total # of cells	Yield	Total # of cells	Yield	Total # of cells	Yield
	HS980 MONO LN111 P1	3340000	74.2222	3180000	1413.33	2940000	3266.67	3540000	7866.67
	HS980 MONO LN111 P2	2830000	62.8889	3210000	1426.67	2610000	2900	2570000	5711.11
	HS980 MONO LN111 P3	2860000	63.5556	2830000	1257.78	2740000	3044.44	3220000	7155.56
		MONOLAYER ON LN521
		Time Point 0
		Starting # of cells	Starting Yield
	HS980 MONO LN521 P1	45000	1
	HS980 MONO LN521 P2	45000	1
	HS980 MONO LN521P3	45000	1
		MONOLAYER ON LN521
		Time Point 1
		Total # of cells	Yield
	HS980 MONO LN521 P1	2600000	57.7778
	HS980 MONO LN521 P2	2650000	58.8889
	HS980 MONO LN521P3	2740000	60.8889
		MONOLAYER ON LN521
		Time Point 2
		1:1		1:20		1:50		1:100
		Total # of cells	Yield	Total # of cells	Yield	Total # of cells	Yield	Total # of cells	Yield
	HS980 MONO LN521 P1	2710000	60.2222	3640000	1617.78	3350000	3722.22	3290000	7311.11
	HS980 MONO LN521 P2	2510000	55.7778	2600000	1155.56	2730000	3033.33	3140000	6977.78
	HS980 MONO LN521P3	3100000	68.8889	2980000	1324.44	2860000	3177.78	2970000	6600

## Sheet: Figure 3E
Plate	Well	Sample Name	Target Name	Cт	DCт	DDCт	Fold Change
1	B7	HS980 p14	Best1	32.3802	9.54825	0	1
1	B8	RPE (old protocol)	Best1	20.9242	-2.12163	-11.6699	3258.25
1	B9	Pl1 LN111 1_1	Best1	19.3524	-1.46533	-11.0136	2067.37
1	B10	Pl1 LN111 1_20	Best1	19.1913	-1.6218	-11.17	2304.2
1	B11	Pl1 LN111 1_50	Best1	19.2859	-1.86899	-11.4172	2734.84
1	B12	Pl1 LN111 1_100	Best1	19.9157	-0.652807	-10.2011	1177.13
1	C1	Pl2 LN111 1_1	Best1	19.4534	-1.37025	-10.9185	1935.52
1	C2	Pl2 LN111 1_20	Best1	19.4561	-2.51742	-12.0657	4286.74
1	C3	Pl2 LN111 1_50	Best1	19.5855	-1.69491	-11.2432	2423.97
1	C4	Pl2 LN111 1_100	Best1	19.668	-1.6631	-11.2114	2371.12
1	C5	Pl1 LN521 1_1	Best1	19.7216	-1.06187	-10.6101	1563.02
1	C6	Pl1 LN521 1_20	Best1	19.4784	-3.1544	-12.7027	6666.21
1	C7	Pl1 LN521 1_50	Best1	19.4707	-1.17341	-10.7217	1688.66
1	C8	Pl1 LN521 1_100	Best1	19.9592	-0.693485	-10.2417	1210.79
1	C9	Pl2 LN521 1_1	Best1	19.9001	-0.0453911	-9.59364	772.634
1	C10	Pl2 LN521 1_20	Best1	19.9851	-0.513521	-10.0618	1068.8
1	C11	Pl2 LN521 1_50	Best1	19.4207	-1.41418	-10.9624	1995.35
1	C12	Pl2 LN521 1_100	Best1	19.7157	-0.92021	-10.4685	1416.84
1	D1	Pl3 LN111 1_1	Best1	19.4029	-1.41779	-10.966	2000.36
1	D2	Pl3 LN111 1_20	Best1	19.3237	-2.06961	-11.6179	3142.85
1	D3	Pl3 LN111 1_50	Best1	19.4357	-1.78195	-11.3302	2574.72
1	D4	Pl3 LN111 1_100	Best1	19.7919	-1.15796	-10.7062	1670.66
1	D5	Pl3 LN521 1_1	Best1	19.8109	-0.55363	-10.1019	1098.93
1	D6	Pl3 LN521 1_20	Best1	19.7318	-1.83396	-11.3822	2669.24
1	D7	Pl3 LN521 1_50	Best1	19.4457	-1.2938	-10.842	1835.61
1	D8	Pl3 LN521 1_100	Best1	19.8374	-0.806848	-10.3551	1309.77
1	E7	HS980 p14	Tbb3	25.3719	2.54	0	1
1	E8	RPE (old protocol)	Tbb3	27.62	4.57417	2.03417	0.244149
1	E9	Pl1 LN111 1_1	Tbb3	28.1259	7.3082	4.7682	0.0366969
1	E10	Pl1 LN111 1_20	Tbb3	28.577	7.76389	5.22389	0.0267578
1	E11	Pl1 LN111 1_50	Tbb3	29.0341	7.87912	5.33912	0.0247039
1	E12	Pl1 LN111 1_100	Tbb3	29.1526	8.58407	6.04407	0.0151549
1	F1	Pl2 LN111 1_1	Tbb3	28.2725	7.44888	4.90888	0.0332874
1	F2	Pl2 LN111 1_20	Tbb3	28.5156	6.54215	4.00215	0.0624069
1	F3	Pl2 LN111 1_50	Tbb3	29.1288	7.84847	5.30847	0.0252343
1	F4	Pl2 LN111 1_100	Tbb3	29.966	8.63484	6.09484	0.0146308
1	F5	Pl1 LN521 1_1	Tbb3	27.8468	7.06328	4.52328	0.0434867
1	F6	Pl1 LN521 1_20	Tbb3	28.5044	5.87154	3.33154	0.0993358
1	F7	Pl1 LN521 1_50	Tbb3	28.8211	8.17696	5.63696	0.0200959
1	F8	Pl1 LN521 1_100	Tbb3	29.1167	8.464	5.924	0.0164701
1	F9	Pl2 LN521 1_1	Tbb3	27.7716	7.82607	5.28607	0.0256292
1	F10	Pl2 LN521 1_20	Tbb3	29.1296	8.63099	6.091	0.0146699
1	F11	Pl2 LN521 1_50	Tbb3	29.48	8.64511	6.10512	0.014527
1	F12	Pl2 LN521 1_100	Tbb3	29.5375	8.9016	6.3616	0.012161
1	G1	Pl3 LN111 1_1	Tbb3	28.1992	7.37854	4.83854	0.0349506
1	G2	Pl3 LN111 1_20	Tbb3	28.5463	7.15302	4.61302	0.0408641
1	G3	Pl3 LN111 1_50	Tbb3	29.0815	7.86379	5.32379	0.0249677
1	G4	Pl3 LN111 1_100	Tbb3	29.5593	8.60946	6.06946	0.0148906
1	G5	Pl3 LN521 1_1	Tbb3	27.8092	7.44467	4.90468	0.0333846
1	G6	Pl3 LN521 1_20	Tbb3	28.817	7.25127	4.71127	0.0381739
1	G7	Pl3 LN521 1_50	Tbb3	29.1505	8.41104	5.87104	0.0170861
1	G8	Pl3 LN521 1_100	Tbb3	29.3271	8.6828	6.1428	0.0141525
2	B7	HS980 p14	Nanog	22.5568	-0.275097	0	1
2	B8	RPE (old protocol)	Nanog	30.6969	7.65107	7.92616	0.00411137
2	B9	Pl1 LN111 1_1	Nanog	32.6194	11.8017	12.0768	0.000231481
2	B10	Pl1 LN111 1_20	Nanog	31.8434	11.0302	11.3053	0.00039515
2	B11	Pl1 LN111 1_50	Nanog	31.5141	10.3592	10.6343	0.000629164
2	B12	Pl1 LN111 1_100	Nanog	31.4293	10.8607	11.1358	0.000444406
2	C1	Pl2 LN111 1_1	Nanog	32.9224	12.0988	12.3738	0.000188409
2	C2	Pl2 LN111 1_20	Nanog	31.614	9.64048	9.91558	0.00103541
2	C3	Pl2 LN111 1_50	Nanog	31.1728	9.89244	10.1675	0.000869492
2	C4	Pl2 LN111 1_100	Nanog	31.1953	9.86416	10.1393	0.000886707
2	C5	Pl1 LN521 1_1	Nanog	32.4852	11.7017	11.9768	0.0002481
2	C6	Pl1 LN521 1_20	Nanog	31.9246	9.2918	9.5669	0.00131849
2	C7	Pl1 LN521 1_50	Nanog	32.1633	11.5191	11.7942	0.000281567
2	C8	Pl1 LN521 1_100	Nanog	31.2593	10.6066	10.8817	0.000530004
2	C9	Pl2 LN521 1_1	Nanog	32.3368	12.3913	12.6664	0.000153825
2	C10	Pl2 LN521 1_20	Nanog	31.9511	11.4524	11.7275	0.000294888
2	C11	Pl2 LN521 1_50	Nanog	32.2525	11.4176	11.6927	0.000302094
2	C12	Pl2 LN521 1_100	Nanog	31.8781	11.2422	11.5173	0.000341156
2	D1	Pl3 LN111 1_1	Nanog	32.7709	11.9502	12.2253	0.000208837
2	D2	Pl3 LN111 1_20	Nanog	31.7287	10.3353	10.6104	0.000639643
2	D3	Pl3 LN111 1_50	Nanog	31.3435	10.1258	10.4009	0.000739631
2	D4	Pl3 LN111 1_100	Nanog	31.3123	10.3624	10.6375	0.00062774
2	D5	Pl3 LN521 1_1	Nanog	32.411	12.0465	12.3216	0.000195356
2	D6	Pl3 LN521 1_20	Nanog	31.9379	10.3721	10.6472	0.000623544
2	D7	Pl3 LN521 1_50	Nanog	32.2079	11.4684	11.7435	0.00029165
2	D8	Pl3 LN521 1_100	Nanog	31.5687	10.9244	11.1995	0.000425223
2	E7	HS980 p14	RPE65	36.5653	13.7334	0	1
2	E8	RPE (old protocol)	RPE65	26.0867	3.04086	-10.6926	1654.93
2	E9	Pl1 LN111 1_1	RPE65	24.8553	4.03756	-9.69585	829.355
2	E10	Pl1 LN111 1_20	RPE65	24.9174	4.10429	-9.62912	791.871
2	E11	Pl1 LN111 1_50	RPE65	24.9729	3.818	-9.9154	965.681
2	E12	Pl1 LN111 1_100	RPE65	25.8313	5.26283	-8.47058	354.73
2	F1	Pl2 LN111 1_1	RPE65	24.8226	3.99894	-9.73446	851.855
2	F2	Pl2 LN111 1_20	RPE65	24.9769	3.00346	-10.7299	1698.38
2	F3	Pl2 LN111 1_50	RPE65	25.1005	3.8201	-9.91331	964.278
2	F4	Pl2 LN111 1_100	RPE65	25.6069	4.27572	-9.45769	703.151
2	F5	Pl1 LN521 1_1	RPE65	25.7803	4.9968	-8.73661	426.561
2	F6	Pl1 LN521 1_20	RPE65	25.4408	2.80797	-10.9254	1944.84
2	F7	Pl1 LN521 1_50	RPE65	25.9168	5.27268	-8.46073	352.317
2	F8	Pl1 LN521 1_100	RPE65	25.948	5.29535	-8.43806	346.823
2	F9	Pl2 LN521 1_1	RPE65	25.4757	5.53017	-8.20324	294.727
2	F10	Pl2 LN521 1_20	RPE65	25.9274	5.42874	-8.30467	316.194
2	F11	Pl2 LN521 1_50	RPE65	25.947	5.11213	-8.62128	393.789
2	F12	Pl2 LN521 1_100	RPE65	25.994	5.35806	-8.37534	332.07
2	G1	Pl3 LN111 1_1	RPE65	24.8389	4.01825	-9.71516	840.53
2	G2	Pl3 LN111 1_20	RPE65	24.9472	3.55387	-10.1795	1159.7
2	G3	Pl3 LN111 1_50	RPE65	25.0367	3.81905	-9.91435	964.979
2	G4	Pl3 LN111 1_100	RPE65	25.7191	4.76927	-8.96414	499.429
2	G5	Pl3 LN521 1_1	RPE65	25.628	5.26349	-8.46992	354.569
2	G6	Pl3 LN521 1_20	RPE65	25.6841	4.11836	-9.61505	784.185
2	G7	Pl3 LN521 1_50	RPE65	25.9319	5.1924	-8.541	372.476
2	G8	Pl3 LN521 1_100	RPE65	25.971	5.32671	-8.4067	339.366
3	A1	HS980 p14	GAPDH	22.8319
3	A2	RPE (old protocol)	GAPDH	23.0458
3	A3	Pl1 LN111 1_1	GAPDH	20.8177
3	A4	Pl1 LN111 1_20	GAPDH	20.8131
3	A5	Pl1 LN111 1_50	GAPDH	21.1549
3	A6	Pl1 LN111 1_100	GAPDH	20.5685
3	A7	Pl2 LN111 1_1	GAPDH	20.8236
3	A8	Pl2 LN111 1_20	GAPDH	21.9735
3	A9	Pl2 LN111 1_50	GAPDH	21.2804
3	A10	Pl2 LN111 1_100	GAPDH	21.3312
3	A11	Pl1 LN521 1_1	GAPDH	20.7835
3	A12	Pl1 LN521 1_20	GAPDH	22.6328
3	B1	Pl1 LN521 1_50	GAPDH	20.6441
3	B2	Pl1 LN521 1_100	GAPDH	20.6527
3	B3	Pl2 LN521 1_1	GAPDH	19.9455
3	B4	Pl2 LN521 1_20	GAPDH	20.4987
3	B5	Pl2 LN521 1_50	GAPDH	20.8349
3	B6	Pl2 LN521 1_100	GAPDH	20.6359
3	C1	Pl3 LN111 1_1	GAPDH	20.8207
3	C2	Pl3 LN111 1_20	GAPDH	21.3933
3	C3	Pl3 LN111 1_50	GAPDH	21.2177
3	C4	Pl3 LN111 1_100	GAPDH	20.9498
3	C5	Pl3 LN521 1_1	GAPDH	20.3645
3	C6	Pl3 LN521 1_20	GAPDH	21.5657
3	C7	Pl3 LN521 1_50	GAPDH	20.7395
3	C8	Pl3 LN521 1_100	GAPDH	20.6443
3	D1	HS980 p14	Mitf	28.8545	6.0226	0	1
3	D2	RPE (old protocol)	Mitf	21.3315	-1.71426	-7.73685	213.317
3	D3	Pl1 LN111 1_1	Mitf	20.939	0.121296	-5.9013	59.768
3	D4	Pl1 LN111 1_20	Mitf	20.8668	0.0536861	-5.96891	62.6356
3	D5	Pl1 LN111 1_50	Mitf	20.6209	-0.534046	-6.55664	94.1339
3	D6	Pl1 LN111 1_100	Mitf	20.532	-0.0365105	-6.05911	66.6765
3	D7	Pl2 LN111 1_1	Mitf	20.9612	0.137594	-5.885	59.0966
3	D8	Pl2 LN111 1_20	Mitf	20.7052	-1.26831	-7.29091	156.597
3	D9	Pl2 LN111 1_50	Mitf	20.6418	-0.638584	-6.66118	101.208
3	D10	Pl2 LN111 1_100	Mitf	20.6945	-0.636698	-6.65929	101.076
3	D11	Pl1 LN521 1_1	Mitf	20.9652	0.181673	-5.84092	57.3183
3	D12	Pl1 LN521 1_20	Mitf	20.8286	-1.80419	-7.82679	227.037
3	E1	Pl1 LN521 1_50	Mitf	20.7938	0.149658	-5.87294	58.6044
3	E2	Pl1 LN521 1_100	Mitf	20.7302	0.0775471	-5.94505	61.6081
3	E3	Pl2 LN521 1_1	Mitf	20.9611	1.01558	-5.00702	32.1561
3	E4	Pl2 LN521 1_20	Mitf	21.0069	0.508207	-5.51439	45.7085
3	E5	Pl2 LN521 1_50	Mitf	21.112	0.277082	-5.74551	53.6503
3	E6	Pl2 LN521 1_100	Mitf	20.7825	0.14662	-5.87598	58.728
1	F1	Pl3 LN111 1_1	Mitf	20.9501	0.129445	-5.89315	59.4313
1	F2	Pl3 LN111 1_20	Mitf	20.786	-0.607314	-6.62991	99.038
1	F3	Pl3 LN111 1_50	Mitf	20.6313	-0.586315	-6.60891	97.6069
1	F4	Pl3 LN111 1_100	Mitf	20.6132	-0.336604	-6.3592	82.0937
1	F5	Pl3 LN521 1_1	Mitf	20.9631	0.598625	-5.42397	42.9317
1	F6	Pl3 LN521 1_20	Mitf	20.9177	-0.647991	-6.67059	101.87
1	F7	Pl3 LN521 1_50	Mitf	20.9529	0.21337	-5.80923	56.0727
1	F8	Pl3 LN521 1_100	Mitf	20.7564	0.112083	-5.91051	60.1508

## Sheet: Figure 3F
TEER measurements
Coating	Replicate #	Resistance (Ohms)	Average	Blank resistance (Ohms)		Average Blank	Average (with cells) - Blank *cm2	Total Average (wells with cells)*cm2	StDev	StError
hESC-RPE MONOLAYER on LN111 to LN521 1 to 20_Day 30	1	890	872	122		123.833	224.45	317.117	47.5731	19.4216
		864
		862
	2	1256	1265.33	124			342.45
		1256
		1284
	3	1259	1269.33	123			343.65
		1269
		1280
	4	1280	1285	127			348.35
		1285
		1290
	5	1239	1241.67	121			335.35
		1238
		1248
	6	1145	1152	126			308.45
		1154
		1157
hESC-RPE MONOLAYER on LN111 to LN521 1 to 50_Day 30	1	383	379.5	122		123.833	76.7	77.3583	16.5732	6.76597
		376
		215
	2	442	444.333	124			96.15
		457
		434
	3	371	383.333	123			77.85
		397
		382
	4	425	426.333	127			90.75
		420
		434
	5	385	371	121			74.15
		348
		380
	6	290	285.667	126			48.55
		282
		285
Coating	Replicate #	Resistance (Ohms)	Average	Blank resistance (Ohms)		Average Blank	Average (with cells) - Blank *cm2	Total Average (wells with cells)*cm2	StDev	StError
hESC-RPE MONOLAYER on LN521 to LN521 1 to 20_Day 30	1	1102	1096.67	122		123.833	291.85	247.79	87.7403	35.8198
		1093
		1095
	2	566	536.667	124			123.85
		523
		521
	3	756	752.667	123			188.65
		757
		745
	4	1214	1224.33	127			330.15
		1217
		1242
	5	1127	1138.67	121			304.45
		1155
		1134
	6	445	443.333	126			95.85
		433
		452
hESC-RPE MONOLAYER on LN521 to LN521 1 to 50_Day 30	1	334	335.333	122		123.833	63.45	49.9167	8.58549	3.50501
		331
		341
	2	292	303.667	124			53.95
		310
		309
	3	293	293.333	123			50.85
		286
		301
	4	292	284.667	127			48.25
		290
		272
	5	262	250.667	121			38.05
		230
		260
	6	264	273.667	126			44.95
		281
		276
PEDF Secretion
Experimental Samples										Standards
Sample	Abs	Conc (ng/uL)	Mean Conc-media	Conc*8000	Concentration-Media	Mean Conc (ug/mL)	SD	SEM		Sample	Standard Value ng/mL	BackCalcConc	Wells	RFU_Values	MeanRFUValue	SD	CV
										1	3.000	3.170	A7	2.533	2.461	0.101	4.1
LN111_1 to 20_apical_1	0.435	0.11	0.11	880	720	773.333	92.376	53.3333				2.880	A8	2.390
LN111_1 to 20_apical_2	0.3555	0.09	0.09	720	560					2	1.500	1.595	B7	1.658	1.561	0.136	8.7
LN111_1 to 20_apical_3	0.3845	0.09	0.09	720	560							1.313	B8	1.465
LN111_1 to 20_basal_1	0.095	0.03	0.03	240	80	240	0	0		3	0.600	0.729	C7	0.994	0.896	0.139	15.6
LN111_1 to 20_basal_2	0.071	0.03	0.03	240	80							0.531	C8	0.797
LN111_1 to 20_basal_3	0.1	0.03	0.03	240	80					4	0.300	0.315	D7	0.539	0.532	0.010	1.9
LN111_1 to 50_apical_1	0.248	0.06	0.06	480	320	453.333	46.188	26.6667				0.304	D8	0.525
LN111_1 to 50_apical_2	0.244	0.06	0.06	480	320					5	0.150	0.157	E7	0.294	0.264	0.043	16.3
LN111_1 to 50_apical_3	0.218	0.05	0.05	400	240							0.125	E8	0.233
LN111_1 to 50_basal_1	0.06	0.02	0.02	160	0	213.333	46.188	26.6667
LN111_1 to 50_basal_2	0.067	0.03	0.03	240	80
LN111_1 to 50_basal_3	0.094	0.03	0.03	240	80
LN521_1 to 20_apical_1	0.2635	0.06	0.06	480	320	533.333	46.188	26.6667
LN521_1 to 20_apical_2	0.287	0.07	0.07	560	400
LN521_1 to 20_apical_3	0.307	0.07	0.07	560	400
LN521_1 to 20_basal_1	0.0685	0.03	0.03	240	80	213.333	46.188	26.6667
LN521_1 to 20_basal_2	0.0545	0.02	0.02	160	0
LN521_1 to 20_basal_3	0.074	0.03	0.03	240	80
LN521_1 to 50_apical_1	0.159	0.04	0.04	320	160	320	0	0
LN521_1 to 50_apical_2	0.1455	0.04	0.04	320	160
LN521_1 to 50_apical_3	0.153	0.04	0.04	320	160
LN521_1 to 50_basal_1	0.036	0.02	0.02	160	0	160	0	0
LN521_1 to 50_basal_2	0.003	0.02	0.02	160	0
LN521_1 to 50_basal_3	0.0625	0.02	0.02	160	0
Media only	0.001	0.02	0.02	160	0
High	2.4105	1.32	1.32	10560	10400
Low	1.361	0.53	0.53	4240	4080
Phagocytosis
Picture	Count_pos	Mean	St dev	St error
111 1:20 37°C 1	689	844	228.164	131.731
111 1:20 37°C 2	1106
111 1:20 37°C 3	737
111 1:20 4°C 1	86	78.3333	10.0167	5.78312
111 1:20 4°C 2	82
111 1:20 4°C 3	67
111 1:50 37°C 1	868	760	159.339	91.9946
111 1:50 37°C 2	577
111 1:50 37°C 3	835
111 1:50 4°C 1	240	229	31	17.8979
111 1:50 4°C 2	194
111 1:50 4°C 3	253
521 1:20 37°C 1	654	677	74.2226	42.8525
521 1:20 37°C 2	760
521 1:20 37°C 3	617
521 1:20 4°C 1	117	96.3333	21.5484	12.441
521 1:20 4°C 2	74
521 1:20 4°C 3	98
521 1:50 37°C 1	319	341.333	43.9811	25.3925
521 1:50 37°C 2	392
521 1:50 37°C 3	313
521 1:50 4°C 1	42	48.3333	7.0946	4.09607
521 1:50 4°C 2	47
521 1:50 4°C 3	56

## Sheet: Figure 6C
SampleName	Total CD140b+	Total TRA-1-60	Total GD2	Total CD184	Total CD56
H9_MONO_d30_1	0.9076	0.0036	0.3136	0.4871	0.565
H9_MONO_d30_2	0.9177	0.00342	0.3429	0.4986	0.563
H9_MONO_d30_3	0.9203	0.0044	0.3469	0.4729	0.572
HS980_MONO_d30_1	0.73682	0.00242	0.779	0.3258	0.658
HS980_MONO_d30_2	0.67852	0.00242	0.831	0.3008	0.687
HS980_MONO_d30_3	0.7235	0.0044	0.755	0.2996	0.622
HS983a_MONO_d30_1	0.1639	0.7866	0.409	0.364	0.1127
HS983a_MONO_d30_2	0.1866	0.808	0.406	0.3345	0.1323
HS983a_MONO_d30_3	0.1743	0.804	0.336	0.3765	0.1217
H9_MONO_d60_1	0.998	0	0.0423	0.05125	0.0457
H9_MONO_d60_2	0.998	0	0.043	0.06696	0.0475
H9_MONO_d60_3	0.998034	3.35e-05	0.0422	0.06129	0.0554
HS980_MONO_d60_1	0.997	1.19e-05	0.0662	0.00908	0.0527
HS980_MONO_d60_2	0.995	1.17e-05	0.0657	0.01418	0.0436
HS980_MONO_d60_3	0.997023	4.66e-05	0.06486	0.01509	0.0453
HS983a_MONO_d60_1	0.5519	0.0025	0.878	0.4538	0.2793
HS983a_MONO_d60_2	0.66149	0.00159	0.537	0.1575	0.232
HS983a_MONO_d60_3	0.58846	0.00146	0.845	0.4561	0.309

[truncated: 13 more sheets: Figure 6D, Figure 6E, Figure 7B, Figure 7C, Supplementary Figure 1 E, Supplementary Figure 2B, Supplementary Figure 2C, Supplementary Figure 2D, Supplementary Figure 5C, Supplementary Figure 5D, Supplementary Figure 5E, Supplementary Figure 6, Supplementary Figure 7B]
